# Supplementary material for: Pan‐tissue analysis of allelic alternative polyadenylation suggests widespread functional regulation
Source: Mol Syst Biol. 2020 Apr 20;16(4):e9367. doi: 10.15252/msb.20199367 (PMC7170663; doi:10.15252/msb.20199367)
Supplement: Supplementary file 4 — Dataset EV1 [file MSB-16-e9367-s004.xlsx]

## Sheet: Multi_PAS_genes
Ensemble_ID	Gene_Symbol	Major_PAS_ID	2nd_PAS_ID	Average_Major_PAS_Usage	Average_2nd_PAS_Usage	Average_Gene_Gxpression_(RPM)	Adjusted_APA_Variability	dN/dS_ratio_with_Rat	Gene_Type	Switch_Score	Functional_type	High_Confidence_Candidate	Tissues_Expressing_Potentially_Functional_Minor_PAS
ENSMUSG00000025903	Lypla1	chr1:4836816:+	chr1:4831339:+	0.987095	0.00392807	178.248	0.00487842	NA	F1	0.0161232	No	No	NA
ENSMUSG00000033793	Atp6v1h	chr1:5152529:+	chr1:5152596:+	0.934997	0.0201898	86.3782	0.0202177	0.0183312	FU	0.0543226	No	No	NA
ENSMUSG00000025907	Rb1cc1	chr1:6241963:+	chr1:6265659:+	0.201909	0.200146	47.1619	0.0946281	0.137778	F2	0.550244	Yes	Yes	Cerebellum,Cerebral_Cortex,Heart,Kidney,Liver,Lung,Muscle,Spleen
ENSMUSG00000033740	St18	chr1:6851017:+	chr1:6855750:+	0.882071	0.114322	42.146	0.0390062	0.177948	FU	0.0080009	No	No	NA
ENSMUSG00000051285	Pcmtd1	chr1:7162826:+	chr1:7163709:+	0.464441	0.428547	12.9265	0.0900483	0.0284464	F2	0.2292	Yes	No	ESC,Cerebral_Cortex,Heart,Kidney,Liver,Lung,Muscle,Spleen
ENSMUSG00000061024	Rrs1	chr1:9537533:+	chr1:9536407:+	0.985798	0.0142016	40.6595	-0.000514198	0.0759266	F1	0.0414863	No	No	NA
ENSMUSG00000025911	Adhfe1	chr1:9566819:+	chr1:9566998:+	0.452337	0.266001	22.5726	0.0785729	0.0570825	F2	0.55045	Yes	Yes	ESC,Cerebellum,Cerebral_Cortex,Kidney,Muscle
ENSMUSG00000067879	3110035E14Rik	chr1:9617224:+	chr1:9617198:+	0.649217	0.348541	83.1455	0.0418098	0.143774	FU	-0.0145093	No	No	NA
ENSMUSG00000025915	Sgk3	chr1:9889948:+	chr1:9890926:+	0.412999	0.215454	17.621	0.102843	0.100373	F2	0.176788	Yes	Yes	Liver,Lung,Spleen
ENSMUSG00000048960	Prex2	chr1:11293763:+	chr1:11157528:+	0.573731	0.273359	25.2037	0.0593677	0.0794769	F2	0.571206	Yes	No	Heart,Muscle
ENSMUSG00000016918	Sulf1	chr1:12850443:+	chr1:12851272:+	0.408764	0.26074	18.8078	0.0517521	0.0741499	F2	0.215442	Yes	No	Cerebral_Cortex,Heart,Kidney,Muscle,Spleen
ENSMUSG00000025925	Terf1	chr1:15833510:+	chr1:15833104:+	0.697934	0.073894	20.7443	0.065834	0.513799	FU	0.17958	No	No	NA
ENSMUSG00000025921	Rdh10	chr1:16123815:+	chr1:16122631:+	0.654833	0.266126	52.6433	0.0477969	0.0375742	F2	0.198102	Yes	Yes	Kidney,Liver
ENSMUSG00000025940	Tmem70	chr1:16667898:+	chr1:16668279:+	0.49861	0.330153	80.7453	0.100298	0.514976	F2	0.360332	Yes	Yes	ESC,Lung,Muscle
ENSMUSG00000025777	Gdap1	chr1:17154352:+	chr1:17154325:+	0.983173	0.0101035	100.657	0.00281404	0.165296	F1	0.00230713	No	No	NA
ENSMUSG00000067780	Pi15	chr1:17621020:+	chr1:17618497:+	0.858754	0.0613342	5.09671	0.00179466	0.213877	FU	0.0601976	No	No	NA
ENSMUSG00000025776	Crispld1	chr1:17754779:+	chr1:17755256:+	0.24754	0.242134	5.24389	0.0688328	0.0923248	F2	0.233911	Yes	No	Cerebellum,Cerebral_Cortex,Kidney,Lung,Spleen
ENSMUSG00000025927	Tfap2b	chr1:19228654:+	chr1:19228928:+	0.925023	0.04891	57.7888	0.0197176	NA	F1	0.0143285	No	No	NA
ENSMUSG00000025931	Paqr8	chr1:20929143:+	chr1:20929731:+	0.295231	0.232594	74.865	0.0583771	0.0487912	F2	0.353037	Yes	Yes	ESC,Cerebellum,Cerebral_Cortex,Heart,Kidney,Lung,Spleen
ENSMUSG00000041809	Efhc1	chr1:20980922:+	chr1:20970083:+	0.905731	0.0566088	9.41175	0.0321487	0.161679	F1	NA	No	No	NA
ENSMUSG00000025933	Tmem14a	chr1:21220248:+	chr1:21209041:+	0.991928	0.00807196	37.6419	0.00565165	NA	F1	0.014328	No	No	NA
ENSMUSG00000025934	Gsta3	chr1:21255294:+	chr1:21255447:+	0.959267	0.0195016	216.694	0.000548934	0.207123	F1	0.0193062	No	No	NA
ENSMUSG00000026156	B3gat2	chr1:23855987:+	chr1:23852461:+	0.62414	0.37586	18.9925	0.0735347	0.262211	FU	0.443239	No	No	Kidney
ENSMUSG00000026147	Col9a1	chr1:24259513:+	chr1:24259422:+	0.561424	0.438576	3.4655	0.113601	0.115633	F2	NA	Yes	No	Cerebellum
ENSMUSG00000073725	Lmbrd1	chr1:24819877:+	chr1:24823141:+	0.725465	0.0874317	105.325	0.0391911	0.0320144	FU	0.28987	No	No	NA
ENSMUSG00000026058	Khdrbs2	chr1:32715138:+	chr1:32580930:+	0.46629	0.284688	8.22383	0.0125005	0.0532814	F2	0.0823558	Yes	No	Cerebral_Cortex
ENSMUSG00000004768	Rab23	chr1:33799409:+	chr1:33797556:+	0.449228	0.207262	14.1659	0.0645362	0.0403273	F2	0.274849	Yes	Yes	ESC,Heart,Kidney,Liver,Lung
ENSMUSG00000026131	Dst	chr1:34365497:+	chr1:34143087:+	0.535299	0.191516	73.1684	0.153915	0.199391	FU	0.714067	Yes	Yes	Muscle
ENSMUSG00000026127	Imp4	chr1:34501804:+	chr1:34504800:+	0.497317	0.134032	47.4735	0.0143858	NA	F2	0.234897	Yes	Yes	Cerebellum
ENSMUSG00000026126	Ptpn18	chr1:34530629:+	chr1:34532580:+	0.976788	0.0204218	76.9762	0.0091192	0.213483	F1	0.0226777	No	No	NA
ENSMUSG00000045174	Amer3	chr1:34647789:+	chr1:34648845:+	0.904028	0.0959715	16.9134	0.00543601	0.365505	F1	-0.00677211	No	No	NA
ENSMUSG00000037509	Arhgef4	chr1:34869584:+	chr1:34866068:+	0.787485	0.0900538	31.313	0.0476447	0.00756939	FU	0.288742	No	No	NA
ENSMUSG00000026123	Plekhb2	chr1:34936425:+	chr1:34928401:+	0.9731	0.0111746	122.544	0.00476366	0.0172414	F1	0.03617	No	No	NA
ENSMUSG00000045216	Hs6st1	chr1:36163291:+	chr1:36163156:+	0.811349	0.172593	90.8094	0.0286427	0.00694847	FU	0.136196	No	No	NA
ENSMUSG00000037447	Arid5a	chr1:36377373:+	chr1:36379821:+	0.657329	0.312038	13.6161	0.0493195	0.414651	F2	0.194623	Yes	No	Heart
ENSMUSG00000037408	Cnnm4	chr1:36565604:+	chr1:36565561:+	0.984435	0.0122328	16.5806	0.00719768	0.134001	F1	0.0501831	No	No	NA
ENSMUSG00000001138	Cnnm3	chr1:36584061:+	chr1:36583191:+	0.920331	0.0389027	70.9014	0.00961068	0.0908078	FU	0.0510584	No	No	NA
ENSMUSG00000061518	Cox5b	chr1:36750241:+	chr1:36750216:+	0.896629	0.0884024	566.792	0.0116968	NA	FU	0.0461862	No	No	NA
ENSMUSG00000026114	Cnga3	chr1:37320217:+	chr1:37293388:+	0.891899	0.108101	5.88959	0.0137176	0.1356	FU	0.157586	No	No	NA
ENSMUSG00000026113	Inpp4a	chr1:37467581:+	chr1:37461286:+	0.731975	0.247849	40.5197	0.0244971	0.0305106	FU	0.243806	No	No	NA
ENSMUSG00000026111	Unc50	chr1:37495832:+	chr1:37495804:+	0.990658	0.00861341	89.9909	0.00742828	0.0540416	F1	0.0145135	No	No	NA
ENSMUSG00000037216	Lipt1	chr1:37933073:+	chr1:37935812:+	0.966008	0.0186466	11.5377	0.0131026	0.23633	F1	0.0561419	No	No	NA
ENSMUSG00000026087	Mrpl30	chr1:37955179:+	chr1:37955209:+	0.957764	0.0205785	85.0317	0.00574739	0.217557	F1	0.0474695	No	No	NA
ENSMUSG00000026078	Pdcl3	chr1:39053491:+	chr1:39054084:+	0.863366	0.0477756	28.6049	0.0212454	0.058515	FU	0.0677314	No	No	NA
ENSMUSG00000026077	Npas2	chr1:39420083:+	chr1:39419974:+	0.479661	0.231187	10.8796	0.0530844	0.132833	F2	0.533813	Yes	Yes	ESC,Kidney,Spleen
ENSMUSG00000073702	Rpl31	chr1:39428215:+	chr1:39428336:+	0.986122	0.00650414	787.474	0.00306076	NA	F1	0.0237258	No	No	NA
ENSMUSG00000003135	Cnot11	chr1:39602227:+	chr1:39602253:+	0.411103	0.303113	32.6004	0.0699523	0.0163211	F2	0.392446	Yes	Yes	ESC,Cerebellum,Cerebral_Cortex,Heart,Kidney,Liver,Lung,Muscle,Spleen
ENSMUSG00000026074	Map4k4	chr1:40083150:+	chr1:40082659:+	0.519104	0.216682	225.634	0.0477895	0.0204082	F2	0.376115	Yes	Yes	Muscle
ENSMUSG00000026072	Il1r1	chr1:40373015:+	chr1:40373046:+	0.77894	0.150982	4.90697	0.104575	0.298016	FU	0.0888516	No	No	NA
ENSMUSG00000026069	Il1rl1	chr1:40522260:+	chr1:40522228:+	0.815932	0.0767522	6.4612	-0.00142126	0.367521	FU	0.0710646	No	No	NA
ENSMUSG00000026070	Il18r1	chr1:40557699:+	chr1:40556710:+	0.853375	0.0784881	39.9819	0.0205822	0.361792	FU	0.117228	No	No	NA
ENSMUSG00000026068	Il18rap	chr1:40608552:+	chr1:40606311:+	0.917241	0.0455059	15.0965	0.00276401	0.314505	FU	0.0548108	No	No	NA
ENSMUSG00000026065	Slc9a4	chr1:40687571:+	chr1:40687269:+	0.545617	0.411846	3.26597	0.0825498	0.194154	F2	0.477433	Yes	No	Kidney,Lung
ENSMUSG00000026062	Slc9a2	chr1:40826118:+	chr1:40825189:+	0.948032	0.048419	26.6789	-0.00231991	0.0590551	F1	0.0420821	No	No	NA
ENSMUSG00000079588	Tmem182	chr1:40913732:+	chr1:40911965:+	0.984497	0.0124407	113.792	0.0141933	0.161589	F1	0.0190378	No	No	NA
ENSMUSG00000045515	Pou3f3	chr1:42757055:+	chr1:42756754:+	0.962369	0.0376307	99.6294	0.00245668	0.173301	F1	0.0067477	No	No	NA
ENSMUSG00000060679	Mrps9	chr1:42962528:+	chr1:42962961:+	0.956073	0.0342282	94.7814	0.008563	0.167258	F1	0.0397915	No	No	NA
ENSMUSG00000010290	AI597479	chr1:43172791:+	chr1:43173407:+	0.968769	0.0124876	13.7926	0.010943	0.224549	F1	0.0614246	No	No	NA
ENSMUSG00000066877	Nck2	chr1:43627363:+	chr1:43618738:+	0.714574	0.22117	45.953	0.0838337	0.00510678	FU	0.285319	No	No	NA
ENSMUSG00000026051	1500015O10Rik	chr1:43799416:+	chr1:43800272:+	0.990843	0.00915724	7.94623	0.00207553	0.136633	F1	0.0192095	No	No	NA
ENSMUSG00000041763	Tpp2	chr1:44059187:+	chr1:44059845:+	0.340868	0.278735	36.3085	0.126979	0.0337268	F2	0.423885	Yes	Yes	Cerebellum,Cerebral_Cortex,Heart,Kidney,Liver,Lung,Spleen
ENSMUSG00000041684	Bivm	chr1:44201362:+	chr1:44202881:+	0.909999	0.0822181	21.569	0.0152273	0.252259	FU	0.131644	No	No	NA
ENSMUSG00000026048	Ercc5	chr1:44238014:+	chr1:44238084:+	0.720128	0.215038	7.52852	0.0188409	0.484817	FU	0.168531	No	No	NA
ENSMUSG00000056870	Gulp1	chr1:44853678:+	chr1:44700595:+	0.592382	0.34319	11.169	0.0578201	0.124755	F2	0.339032	Yes	Yes	Heart,Spleen
ENSMUSG00000026043	Col3a1	chr1:45405865:+	chr1:45405741:+	0.818138	0.118265	118.733	0.0136264	0.114199	FU	0.189972	No	No	NA
ENSMUSG00000025995	Wdr75	chr1:45880464:+	chr1:45880493:+	0.904468	0.0830651	26.1952	0.00845066	0.21519	FU	0.0589848	No	No	NA
ENSMUSG00000041144	Dnah7b	chr1:46430385:+	chr1:46430350:+	0.829665	0.102533	7.46488	0.00105024	0.12804	FU	0.0508969	No	No	NA
ENSMUSG00000026109	Tmeff2	chr1:51242553:+	chr1:51242980:+	0.666465	0.0778326	42.0252	0.0211356	0.0107817	FU	0.126605	No	No	NA
ENSMUSG00000045954	Cavin2	chr1:51359791:+	chr1:51358935:+	0.607594	0.250147	205.508	0.0230729	0.120597	FU	0.135382	No	No	NA
ENSMUSG00000026104	Stat1	chr1:52216881:+	chr1:52212112:+	0.430255	0.30492	49.8972	0.119184	0.0438914	F2	0.297004	Yes	Yes	Cerebellum,Kidney,Liver,Lung,Muscle,Spleen
ENSMUSG00000043015	Nemp2	chr1:52708763:+	chr1:52707658:+	0.839487	0.0732009	8.4587	0.0603741	0.366259	FU	0.160531	No	No	NA
ENSMUSG00000041426	Hibch	chr1:52977704:+	chr1:52977825:+	0.642824	0.132026	20.6765	0.0882482	0.162246	F2	0.316282	Yes	No	Muscle
ENSMUSG00000026100	Mstn	chr1:53124924:+	chr1:53124491:+	0.82329	0.125846	6.38633	0.0890156	0.0522059	FU	NA	No	No	NA
ENSMUSG00000026097	Ormdl1	chr1:53367084:+	chr1:53367160:+	0.987224	0.00704769	18.589	0.00713257	NA	F1	0.0298824	No	No	NA
ENSMUSG00000026096	Osgepl1	chr1:53383187:+	chr1:53383005:+	0.915894	0.0532183	50.7895	0.0204751	0.173696	FU	0.107647	No	No	NA
ENSMUSG00000025983	Ccdc150	chr1:54425578:+	chr1:54425452:+	0.911916	0.0880837	3.49225	0.0900329	0.335558	F1	NA	No	No	NA
ENSMUSG00000025981	Coq10b	chr1:55129546:+	chr1:55129134:+	0.753712	0.200037	18.0059	0.0761641	0.152288	FU	0.209896	No	No	NA
ENSMUSG00000073676	Hspe1	chr1:55148081:+	chr1:55148156:+	0.628501	0.360784	329.605	0.0337704	NA	F2	0.233059	Yes	Yes	Cerebellum,Cerebral_Cortex,Kidney
ENSMUSG00000025979	Mob4	chr1:55211692:+	chr1:55209920:+	0.781665	0.147029	239.601	0.026138	NA	F2	0.340775	Yes	Yes	ESC
ENSMUSG00000046994	Mars2	chr1:55296893:+	chr1:55305479:+	0.442841	0.139644	12.201	0.0714287	NA	F2	0.404793	Yes	No	Cerebellum,Cerebral_Cortex,Spleen
ENSMUSG00000038349	Plcl1	chr1:55809798:+	chr1:55810940:+	0.765115	0.112802	35.7868	0.0651866	0.0481151	FU	0.144987	No	No	NA
ENSMUSG00000038323	1700066M21Rik	chr1:57442267:+	chr1:57442536:+	0.944317	0.022739	11.0064	0.026279	0.38764	FU	0.10104	No	No	NA
ENSMUSG00000025971	Maip1	chr1:57472749:+	chr1:57474797:+	0.716914	0.194817	20.7185	0.0819358	0.28593	F2	0.453615	Yes	No	Cerebellum,Muscle
ENSMUSG00000038305	Spats2l	chr1:58003809:+	chr1:58005238:+	0.572979	0.291985	4.95757	0.267271	0.219432	F2	0.282563	Yes	Yes	Lung
ENSMUSG00000026039	Sgo2a	chr1:58081869:+	chr1:58082739:+	0.457033	0.368262	61.4348	0.0874364	NA	F2	0.395838	Yes	No	Cerebellum,Cerebral_Cortex,Heart,Lung
ENSMUSG00000063558	Aox1	chr1:58163257:+	chr1:58139938:+	0.739676	0.0929713	17.6447	0.024317	0.1903	FU	0.19797	No	No	NA
ENSMUSG00000064294	Aox3	chr1:58259053:+	chr1:58257291:+	0.55021	0.36986	70.3881	0.0180875	0.233918	F2	0.043721	Yes	Yes	Liver
ENSMUSG00000051223	Bzw1	chr1:58463393:+	chr1:58464198:+	0.894906	0.0418257	296.414	0.0386823	NA	FU	0.0900019	No	No	NA
ENSMUSG00000026036	Nif3l1	chr1:58522506:+	chr1:58518369:+	0.369774	0.343852	33.2842	0.0677384	0.228173	F2	0.482876	Yes	Yes	ESC,Cerebellum,Cerebral_Cortex,Heart,Kidney,Lung,Spleen
ENSMUSG00000026032	Ndufb3	chr1:58652766:+	chr1:58652802:+	0.791517	0.166476	461.319	0.0449218	NA	FU	0.161774	No	No	NA
ENSMUSG00000026031	Cflar	chr1:58815728:+	chr1:58814181:+	0.714639	0.144402	166.817	0.0340792	0.329213	FU	0.727971	Yes	Yes	ESC
ENSMUSG00000026029	Casp8	chr1:58903858:+	chr1:58904348:+	0.632348	0.296903	7.09483	0.0629931	0.517794	F2	0.314033	Yes	Yes	Lung,Spleen
ENSMUSG00000026027	Stradb	chr1:59051966:+	chr1:59048355:+	0.917388	0.0626734	156.478	0.0291082	0.225309	FU	0.202506	No	No	NA
ENSMUSG00000041075	Fzd7	chr1:59543803:+	chr1:59546446:+	0.739583	0.0902211	12.5616	0.0830761	0.0125714	F2	0.62799	Yes	No	Muscle
ENSMUSG00000067336	Bmpr2	chr1:59934458:+	chr1:59934233:+	0.625554	0.157092	113.902	0.0344428	0.0691091	FU	0.151203	No	No	NA
ENSMUSG00000041040	Fam117b	chr1:60042191:+	chr1:60040866:+	0.816524	0.0754074	65.3501	0.0324126	0.0938182	FU	0.118304	No	No	NA
ENSMUSG00000026017	Carf	chr1:60210797:+	chr1:60174582:+	0.820954	0.0841217	15.1441	0.138741	0.373333	FU	0.0979109	No	No	NA
ENSMUSG00000073664	Nbeal1	chr1:60394204:+	chr1:60395169:+	0.617041	0.268959	30.3806	0.10103	0.237633	FU	0.192333	No	No	NA
ENSMUSG00000049439	Cyp20a1	chr1:60444904:+	chr1:60444861:+	0.995299	0.00470076	14.0958	0.00379757	0.347335	F1	0.00922933	No	No	NA
ENSMUSG00000026782	Abi2	chr1:60538000:+	chr1:60536362:+	0.466049	0.266119	72.1531	0.0506059	0.0571298	F2	0.126536	Yes	Yes	ESC,Heart,Lung,Spleen
ENSMUSG00000026012	Cd28	chr1:60830201:+	chr1:60829044:+	0.877613	0.0630684	7.95159	0.08063	0.136789	FU	0.0504895	No	No	NA
ENSMUSG00000052062	Pard3b	chr1:62688858:+	chr1:62410826:+	0.918882	0.0256354	10.8173	0.0265624	0.171083	FU	0.0485658	No	No	NA
ENSMUSG00000025969	Nrp2	chr1:62865263:+	chr1:62843559:+	0.594693	0.150613	59.3847	0.0722399	0.0600924	F2	0.309394	Yes	Yes	Muscle
ENSMUSG00000025967	Eef1b2	chr1:63226230:+	chr1:63224446:+	0.957324	0.0325019	779.119	0.0134938	0.0526316	F1	0.0509102	No	No	NA
ENSMUSG00000025964	Adam23	chr1:63642675:+	chr1:63639486:+	0.434211	0.353215	52.9429	0.0839957	0.108132	F2	0.34021	Yes	No	ESC,Heart,Liver,Spleen
ENSMUSG00000025962	Fastkd2	chr1:63799040:+	chr1:63801233:+	0.971889	0.0129659	48.0961	0.00526113	0.352642	F1	0.0374013	No	No	NA
ENSMUSG00000025958	Creb1	chr1:64649544:+	chr1:64580255:+	0.352631	0.217547	59.5238	0.0431342	0.041543	F2	0.438784	Yes	Yes	Cerebellum,Cerebral_Cortex,Heart,Kidney,Lung,Muscle,Spleen
ENSMUSG00000070871	Ccnyl1	chr1:64772218:+	chr1:64771883:+	0.703904	0.168191	16.0304	0.111307	NA	FU	0.722283	Yes	No	Muscle
ENSMUSG00000025949	Pikfyve	chr1:65325270:+	chr1:65323375:+	0.534846	0.285849	28.2152	0.077307	0.0597109	FU	0.444871	No	No	ESC
ENSMUSG00000015222	Map2	chr1:66489157:+	chr1:66369042:+	0.969688	0.0261452	495.02	0.0074484	0.269951	F1	0.0309162	No	No	NA
ENSMUSG00000055567	Unc80	chr1:66745717:+	chr1:66742338:+	0.839668	0.088432	96.5997	0.0354146	0.0341975	FU	0.00855501	No	No	NA
ENSMUSG00000026005	Rpe	chr1:66764993:+	chr1:66766090:+	0.455281	0.33792	36.5444	0.0706634	0.0719875	F2	0.328066	Yes	Yes	Cerebellum,Cerebral_Cortex,Heart,Liver,Lung,Spleen
ENSMUSG00000025991	Cps1	chr1:67277837:+	chr1:67277359:+	0.753931	0.246069	439.943	0.0243426	0.0298246	FU	-0.027763	No	No	NA
ENSMUSG00000045648	Vwc2l	chr1:70931973:+	chr1:70782840:+	0.599694	0.400306	2.85208	0.110253	0.186961	F2	0.00636052	Yes	No	Cerebral_Cortex
ENSMUSG00000026192	Atic	chr1:71625978:+	chr1:71626205:+	0.990461	0.00881707	161.921	0.0019487	0.0572607	F1	0.014006	No	No	NA
ENSMUSG00000026188	Tmem169	chr1:72349678:+	chr1:72342856:+	0.948052	0.0371243	10.6491	0.0100724	0.0693717	F1	0.0304653	No	No	NA
ENSMUSG00000039354	Smarcal1	chr1:72679708:+	chr1:72682229:+	0.650967	0.267487	18.1285	0.0481217	0.295552	FU	0.624915	Yes	Yes	Cerebellum,Cerebral_Cortex
ENSMUSG00000046330	Rpl37a	chr1:72760198:+	chr1:72760247:+	0.952419	0.0338586	1766.97	0.00484259	0.0672079	F1	0.0511212	No	No	NA
ENSMUSG00000039323	Igfbp2	chr1:72899048:+	chr1:72899002:+	0.990253	0.00885584	347.891	-0.000545463	0.0376801	F1	0.0121819	No	No	NA
ENSMUSG00000061815	Rufy4	chr1:74194799:+	chr1:74195267:+	0.893961	0.106039	2.05832	0.0994921	0.59434	FU	-0.0146259	No	No	NA
ENSMUSG00000026180	Cxcr2	chr1:74207820:+	chr1:74207752:+	0.838399	0.139055	9.45069	0.0575142	0.3549	FU	-0.00701667	No	No	NA
ENSMUSG00000006304	Arpc2	chr1:74314578:+	chr1:74314783:+	0.551473	0.386857	464.414	0.0364247	0.02526	F2	0.165949	Yes	Yes	ESC,Cerebellum,Cerebral_Cortex,Heart,Kidney,Liver,Lung
ENSMUSG00000026179	Pnkd	chr1:74400260:+	chr1:74334028:+	0.665464	0.300885	95.1786	0.0290079	0.209434	F2	0.471161	Yes	Yes	ESC,Muscle,Spleen
ENSMUSG00000073650	Catip	chr1:74415895:+	chr1:74415814:+	0.917344	0.0826562	6.56873	-0.0379532	0.326507	FU	0.0509299	No	No	NA
ENSMUSG00000026177	Slc11a1	chr1:74432636:+	chr1:74432605:+	0.980271	0.0197291	8.80775	0.0125833	0.159139	F1	0.0111476	No	No	NA
ENSMUSG00000026175	Vil1	chr1:74482081:+	chr1:74481745:+	0.733148	0.155811	46.8495	0.0255489	0.0857414	FU	NA	No	No	NA
ENSMUSG00000026174	Cnot9	chr1:74577408:+	chr1:74577435:+	0.665119	0.253481	25.0836	0.0522279	NA	FU	0.215549	No	No	NA
ENSMUSG00000026173	Plcd4	chr1:74612551:+	chr1:74614382:+	0.932906	0.0670942	21.3693	0.022848	0.300912	FU	0.071666	No	No	NA
ENSMUSG00000026172	Bcs1l	chr1:74638763:+	chr1:74638698:+	0.790874	0.2015	7.23127	0.0477031	0.0461192	FU	0.166829	No	No	NA
ENSMUSG00000033276	Stk36	chr1:74683468:+	chr1:74682617:+	0.897921	0.0908776	15.5414	0.0340904	0.203235	FU	0.0320279	No	No	NA
ENSMUSG00000033257	Ttll4	chr1:74748401:+	chr1:74744547:+	0.719088	0.242052	38.9003	0.0834831	0.242424	F2	0.466085	Yes	Yes	ESC,Muscle
ENSMUSG00000026170	Cyp27a1	chr1:74784466:+	chr1:74784501:+	0.974563	0.0254366	51.4932	-0.0071228	0.469678	F1	0.0251337	No	No	NA
ENSMUSG00000033227	Wnt6	chr1:74831886:+	chr1:74831522:+	0.882466	0.0643344	5.28264	-0.0216798	0.0148987	FU	0.0971636	No	No	NA
ENSMUSG00000049339	Retreg2	chr1:75144483:+	chr1:75145527:+	0.993463	0.0049172	138.811	0.00251738	0.155844	F1	0.0107294	No	No	NA
ENSMUSG00000026199	Ankzf1	chr1:75195962:+	chr1:75192113:+	0.95013	0.0441679	29.4389	0.0174096	0.339982	FU	0.106904	No	No	NA
ENSMUSG00000026201	Stk16	chr1:75210817:+	chr1:75212183:+	0.905348	0.0593403	70.6005	0.0058922	0.0653549	FU	0.0734453	No	No	NA
ENSMUSG00000026203	Dnajb2	chr1:75242267:+	chr1:75234099:+	0.888642	0.0831917	86.0109	0.00553943	0.201486	FU	0.0668498	No	No	NA
ENSMUSG00000026208	Des	chr1:75364291:+	chr1:75364261:+	0.972669	0.0109856	858.19	0.00717393	0.0136571	F1	0.0180542	No	No	NA
ENSMUSG00000033021	Gmppa	chr1:75439750:+	chr1:75439899:+	0.992748	0.00725235	16.0177	0.0035826	0.0188363	F1	0.0123992	No	No	NA
ENSMUSG00000033007	Asic4	chr1:75470915:+	chr1:75456636:+	0.950603	0.0493969	28.3807	0.0183964	0.0386343	F1	0.0262681	No	No	NA
ENSMUSG00000051703	Tmem198	chr1:75482268:+	chr1:75485076:+	0.992866	0.00713433	33.8223	0.00522499	0.0106222	F1	0.0139346	No	No	NA
ENSMUSG00000026213	Stk11ip	chr1:75533510:+	chr1:75533072:+	0.863735	0.0880253	14.2309	0.0336346	0.301714	FU	0.098811	No	No	NA
ENSMUSG00000006576	Slc4a3	chr1:75555658:+	chr1:75548119:+	0.765017	0.0791157	41.2187	0.0274941	0.0280127	FU	0.153943	No	No	NA
ENSMUSG00000032908	Sgpp2	chr1:78416864:+	chr1:78416089:+	0.985615	0.0111277	35.263	0.00374647	0.0919589	F1	0.0108116	No	No	NA
ENSMUSG00000026248	Mrpl44	chr1:79778020:+	chr1:79777985:+	0.995002	0.00303033	75.7399	0.0022719	0.170237	F1	0.00422601	No	No	NA
ENSMUSG00000026142	Rhbdd1	chr1:82441941:+	chr1:82325978:+	0.954576	0.0161299	24.9428	0.017213	0.191451	F1	0.035477	No	No	NA
ENSMUSG00000026150	Mff	chr1:82748965:+	chr1:82748356:+	0.804301	0.16615	108.332	0.0470692	NA	FU	0.278247	No	No	NA
ENSMUSG00000026159	Agfg1	chr1:82897576:+	chr1:82892248:+	0.492571	0.233656	94.155	0.076996	0.08	F2	0.591243	Yes	No	ESC,Heart,Muscle
ENSMUSG00000053161	Daw1	chr1:83207149:+	chr1:83184949:+	0.959519	0.0404811	8.90882	0.0474523	0.05359	F1	0.0336589	No	No	NA
ENSMUSG00000070031	Sp140	chr1:87541612:+	chr1:87518689:+	0.975214	0.0164263	12.1168	0.00289945	NA	F1	0.0265139	No	No	NA
ENSMUSG00000026222	Sp100	chr1:87606573:+	chr1:87598147:+	0.892692	0.0520288	93.0953	0.0177699	NA	FU	0.0958185	No	No	NA
ENSMUSG00000036707	Cab39	chr1:87748152:+	chr1:87746627:+	0.541309	0.366652	109.705	0.0938321	0.00884956	F2	0.266232	Yes	Yes	ESC,Liver,Lung,Muscle,Spleen
ENSMUSG00000026223	Itm2c	chr1:87805260:+	chr1:87805223:+	0.910593	0.089407	591.112	0.0151326	0.039086	FU	0.0764634	No	No	NA
ENSMUSG00000026227	2810459M11Rik	chr1:87952034:+	chr1:87950256:+	0.855313	0.0595785	27.8115	0.0468824	0.2	FU	0.0590443	No	No	NA
ENSMUSG00000053333	Dis3l2	chr1:88946671:+	chr1:88951587:+	0.903112	0.0748614	13.8057	0.0233216	0.218858	FU	0.164977	No	No	NA
ENSMUSG00000026251	Chrnd	chr1:89096649:+	chr1:89095503:+	0.835063	0.164937	2.25578	-0.0183547	0.0912548	FU	NA	No	No	NA
ENSMUSG00000026254	Eif4e2	chr1:89136827:+	chr1:89124638:+	0.721107	0.197103	96.1659	0.0639661	0.117904	FU	0.558552	Yes	Yes	ESC
ENSMUSG00000026255	Efhd1	chr1:89207414:+	chr1:89207368:+	0.926995	0.0637516	118.769	0.0231165	0.226145	FU	0.0467261	No	No	NA
ENSMUSG00000048000	Gigyf2	chr1:89347371:+	chr1:89254294:+	0.733781	0.0632913	40.1075	0.0508955	0.2064	FU	0.140885	No	No	NA
ENSMUSG00000026288	Inpp5d	chr1:89617078:+	chr1:89616287:+	0.925685	0.0237108	83.9237	0.0240621	0.0926366	FU	0.0493401	No	No	NA
ENSMUSG00000070738	Dgkd	chr1:89841065:+	chr1:89818547:+	0.85121	0.0491047	52.5686	0.0290772	0.0484551	FU	0.158035	No	No	NA
ENSMUSG00000026295	Spp2	chr1:90323007:+	chr1:90323210:+	0.999289	0.00071077	247.545	0.000126094	0.275463	F1	0.00113239	No	No	NA
ENSMUSG00000036206	Sh3bp4	chr1:91050368:+	chr1:91051643:+	0.418933	0.211602	30.9731	0.0701762	0.0301489	F2	0.353162	Yes	No	Heart,Liver,Muscle
ENSMUSG00000055013	Agap1	chr1:91791853:+	chr1:91397176:+	0.633386	0.107803	102.696	0.0489968	0.0998914	FU	0.32869	No	No	NA
ENSMUSG00000044337	Ackr3	chr1:92112299:+	chr1:92112085:+	0.991708	0.00482366	27.8862	0.00137464	0.0136509	F1	0.0100012	No	No	NA
ENSMUSG00000034432	Cops8	chr1:92509690:+	chr1:92509916:+	0.912952	0.0683887	102.448	0.0200935	0.0215659	FU	0.0964093	No	No	NA
ENSMUSG00000026303	Mlph	chr1:92847719:+	chr1:92847874:+	0.808229	0.102233	15.2882	0.00194799	0.290671	FU	0.0112338	No	No	NA
ENSMUSG00000026305	Lrrfip1	chr1:93025517:+	chr1:93013892:+	0.514021	0.336335	50.199	0.0620239	0.469166	F2	0.548961	Yes	No	ESC,Kidney,Liver,Lung,Spleen
ENSMUSG00000070732	Rbm44	chr1:93066867:+	chr1:93067376:+	0.547076	0.452924	5.3881	0.101313	0.463101	F2	NA	Yes	No	ESC
ENSMUSG00000034353	Ramp1	chr1:93120251:+	chr1:93121764:+	0.920086	0.0396599	23.0633	0.0252959	0.109143	FU	0.0966295	No	No	NA
ENSMUSG00000026307	Scly	chr1:93217642:+	chr1:93200440:+	0.831552	0.136181	29.6052	0.0634965	0.184666	FU	0.197575	No	No	NA
ENSMUSG00000026308	Klhl30	chr1:93258983:+	chr1:93258681:+	0.758368	0.217835	39.5867	0.0392282	0.0744169	FU	0.118584	No	No	NA
ENSMUSG00000034292	Traf3ip1	chr1:93425884:+	chr1:93424533:+	0.642806	0.150048	14.4424	0.217345	0.143128	F2	0.578233	Yes	No	Muscle
ENSMUSG00000026311	Asb1	chr1:93456167:+	chr1:93455538:+	0.789535	0.109647	68.3261	0.0414685	0.0261072	FU	0.14624	No	No	NA
ENSMUSG00000007805	Twist2	chr1:93744605:+	chr1:93744326:+	0.453875	0.363077	2.40518	0.0586576	NA	F2	0.047102	Yes	No	Heart,Lung,Spleen
ENSMUSG00000026269	Rnpepl1	chr1:94817150:+	chr1:94817418:+	0.825975	0.149802	58.7836	0.00222271	0.0973137	FU	0.145341	No	No	NA
ENSMUSG00000026270	Capn10	chr1:94844518:+	chr1:94837550:+	0.665125	0.149937	33.6719	0.079736	0.159902	FU	0.231444	No	No	NA
ENSMUSG00000026271	Gpr35	chr1:94882832:+	chr1:94881621:+	0.518636	0.372786	5.40011	0.14979	0.317132	F2	-0.018254	Yes	No	Lung,Spleen
ENSMUSG00000084989	Crocc2	chr1:95127644:+	chr1:95103620:+	0.849105	0.150895	3.71404	0.0592839	NA	FU	NA	No	No	NA
ENSMUSG00000047793	Sned1	chr1:95197642:+	chr1:95169839:+	0.973958	0.0109942	46.5403	0.00257032	0.0982594	F1	0.0189797	No	No	NA
ENSMUSG00000026276	2020-09-02	chr1:95406305:+	chr1:95406843:+	0.930654	0.0273577	117.354	0.0358834	NA	FU	0.105316	No	No	NA
ENSMUSG00000026280	Atg4b	chr1:95686011:+	chr1:95684762:+	0.744402	0.187231	112.51	0.0264282	0.0723127	F2	0.350263	Yes	Yes	ESC
ENSMUSG00000026283	Ing5	chr1:95718678:+	chr1:95714984:+	0.816562	0.0852936	13.698	0.0674167	0.02	F2	0.286223	Yes	Yes	ESC
ENSMUSG00000073609	D2hgdh	chr1:95748925:+	chr1:95748611:+	0.644306	0.107045	7.51011	0.0491925	0.146715	FU	0.1367	No	No	NA
ENSMUSG00000034000	Neu4	chr1:95922195:+	chr1:95922704:+	0.611206	0.297952	6.66079	0.127924	NA	FU	0.0517048	No	No	NA
ENSMUSG00000051185	Fam174a	chr1:97231051:+	chr1:97231644:+	0.33377	0.25259	35.2654	0.0639274	0.280389	F2	0.205821	Yes	Yes	ESC,Cerebellum,Cerebral_Cortex,Heart,Kidney,Lung,Muscle,Spleen
ENSMUSG00000026333	Gin1	chr1:99689340:+	chr1:99674463:+	0.483663	0.137327	4.36394	0.0769249	0.126056	F2	0.0727925	Yes	Yes	Heart
ENSMUSG00000067028	Cntnap5b	chr1:102387170:+	chr1:101871969:+	0.645566	0.161308	13.7321	0.030247	0.343511	FU	0.0852268	No	No	NA
ENSMUSG00000050840	Cdh20	chr1:106892054:+	chr1:106891256:+	0.644413	0.314052	13.4908	0.0443691	0.0432199	F2	0.231703	Yes	No	Heart
ENSMUSG00000026319	2310035C23Rik	chr1:107651695:+	chr1:107561728:+	0.831849	0.0524297	28.3361	0.0342853	0.136273	FU	0.0928688	No	No	NA
ENSMUSG00000026321	Tnfrsf11a	chr1:107742024:+	chr1:107744525:+	0.712854	0.106558	11.4576	0.0732198	0.219585	FU	0.181022	No	No	NA
ENSMUSG00000038866	Zcchc2	chr1:107930645:+	chr1:107928999:+	0.907826	0.0331147	27.9826	0.0275993	0.339846	FU	0.0571482	No	No	NA
ENSMUSG00000044340	Phlpp1	chr1:108290822:+	chr1:108078457:+	0.989646	0.0103536	22.5344	0.00461791	0.284698	F1	0.026495	No	No	NA
ENSMUSG00000026315	Serpinb8	chr1:109505559:+	chr1:109505492:+	0.25536	0.247958	11.0914	0.0840206	0.250288	F2	0.319742	Yes	Yes	Cerebral_Cortex,Heart,Kidney,Liver,Lung,Muscle,Spleen
ENSMUSG00000070695	Cntnap5a	chr1:118483900:+	chr1:118479111:+	0.573628	0.255793	14.1122	0.02858	0.316824	FU	-0.00474086	No	No	NA
ENSMUSG00000026377	Nifk	chr1:120230167:+	chr1:120230409:+	0.980104	0.019896	56.4646	0.00104668	0.52295	F1	0.0261435	No	No	NA
ENSMUSG00000026380	Tfcp2l1	chr1:120581741:+	chr1:120581679:+	0.809582	0.140762	180.319	0.0475535	0.0409219	FU	0.114533	No	No	NA
ENSMUSG00000026388	3110009E18Rik	chr1:122084764:+	chr1:122062882:+	0.840858	0.0998654	6.08532	0.0595623	0.126497	FU	0.0987665	No	No	NA
ENSMUSG00000026339	Ccdc93	chr1:123403037:+	chr1:123396076:+	0.63857	0.133552	36.6405	0.029294	0.0722767	FU	0.204053	No	No	NA
ENSMUSG00000026342	Slc35f5	chr1:127492397:+	chr1:127492239:+	0.6844	0.178393	35.102	0.0655277	0.0657354	FU	0.107947	No	No	NA
ENSMUSG00000036155	Mgat5	chr1:129384911:+	chr1:129383814:+	0.560604	0.299674	41.0651	0.0423645	0.00581395	F2	0.194732	Yes	Yes	ESC,Liver
ENSMUSG00000026349	Ccnt2	chr1:129701321:+	chr1:129702510:+	0.272735	0.231784	57.7667	0.0463803	0.158025	F2	0.326534	Yes	Yes	ESC,Cerebellum,Cerebral_Cortex,Heart,Lung,Muscle,Spleen
ENSMUSG00000036104	Rab3gap1	chr1:129840446:+	chr1:129840163:+	0.634885	0.23571	151.635	0.0465366	0.135533	FU	0.152341	No	No	NA
ENSMUSG00000056211	R3hdm1	chr1:130134313:+	chr1:130018774:+	0.726875	0.14838	71.6049	0.0620894	0.11272	FU	0.666198	Yes	Yes	ESC
ENSMUSG00000026353	Ubxn4	chr1:130175749:+	chr1:130175952:+	0.408666	0.199156	55.5926	0.0741414	0.146311	F2	0.564359	Yes	Yes	ESC,Cerebellum,Cerebral_Cortex,Kidney,Liver,Spleen
ENSMUSG00000042581	Thsd7b	chr1:132115855:+	chr1:132094109:+	0.837899	0.162101	3.19979	0.0313921	0.131288	FU	NA	No	No	NA
ENSMUSG00000046404	Yod1	chr1:132620933:+	chr1:132615255:+	0.927817	0.0324024	16.1638	0.0304521	0.155221	FU	0.243401	No	No	NA
ENSMUSG00000042474	Fcmr	chr1:132777368:+	chr1:132777253:+	0.999474	0.000525544	104.673	-9.70349e-06	0.894937	F1	0.000422612	No	No	NA
ENSMUSG00000016529	Il10	chr1:132921549:+	chr1:132920547:+	0.540741	0.459259	2.58438	0.0275025	0.358712	F2	NA	Yes	No	Spleen
ENSMUSG00000026427	Eif2d	chr1:133070055:+	chr1:133068085:+	0.815982	0.0725433	29.6711	0.0176465	0.249473	FU	0.322441	No	No	NA
ENSMUSG00000004552	Ctse	chr1:133572080:+	chr1:133572957:+	0.996387	0.0036127	69.3572	0.00022522	0.24022	F1	0.00599336	No	No	NA
ENSMUSG00000052688	Rab7b	chr1:133610041:+	chr1:133612020:+	0.612324	0.37587	10.0099	0.105649	0.187697	F2	0.230562	Yes	Yes	Heart,Muscle,Spleen
ENSMUSG00000042268	Slc26a9	chr1:133668081:+	chr1:133666377:+	0.691715	0.299988	54.799	-0.00123538	0.122298	FU	NA	No	No	NA
ENSMUSG00000013275	Slc41a1	chr1:133745440:+	chr1:133743550:+	0.9425	0.0281064	38.9431	0.0420155	0.0242424	FU	0.172274	No	No	NA
ENSMUSG00000026433	Rab29	chr1:133769464:+	chr1:133769248:+	0.965337	0.0309832	24.6037	0.0221322	0.044374	F1	0.022209	No	No	NA
ENSMUSG00000026436	Elk4	chr1:133929189:+	chr1:133923025:+	0.826003	0.154356	143.66	0.0921282	0.118215	F2	0.301634	Yes	No	Muscle
ENSMUSG00000042115	Klhdc8a	chr1:134202146:+	chr1:134201757:+	0.546191	0.309764	22.2755	0.055606	NA	FU	0.312969	No	No	Liver
ENSMUSG00000009772	Nuak2	chr1:134229870:+	chr1:134230076:+	0.798963	0.128601	12.3555	0.0126313	0.147584	FU	0.217642	No	No	NA
ENSMUSG00000042046	Dstyk	chr1:134363306:+	chr1:134363535:+	0.647982	0.198207	30.1519	0.0641995	0.0829332	FU	0.240299	No	No	NA
ENSMUSG00000026439	Rbbp5	chr1:134402236:+	chr1:134401468:+	0.824221	0.129395	52.4551	0.0201382	0.0219966	FU	0.17894	No	No	NA
ENSMUSG00000048174	Tmem81	chr1:134405216:+	chr1:134405477:+	0.914641	0.0853595	4.14765	0.0487821	0.546441	FU	0.0917324	No	No	NA
ENSMUSG00000026443	Lrrn2	chr1:134836568:+	chr1:134839242:+	0.992806	0.00719448	23.6025	0.000707146	0.122567	F1	0.00688728	No	No	NA
ENSMUSG00000026447	Pik3c2b	chr1:135005268:+	chr1:134992681:+	0.907897	0.0248783	16.9126	0.0276944	0.0621963	FU	0.12653	No	No	NA
ENSMUSG00000046062	Ppp1r15b	chr1:135036360:+	chr1:135035026:+	0.916713	0.0486858	152.724	0.0896832	0.35954	FU	0.167327	No	No	NA
ENSMUSG00000041757	Plekha6	chr1:135200008:+	chr1:135197796:+	0.713919	0.107591	42.1522	0.053824	NA	F2	0.541357	Yes	No	ESC
ENSMUSG00000070644	Etnk2	chr1:135276895:+	chr1:135275799:+	0.968406	0.0212792	66.7348	0.0114772	0.182569	F1	0.0673926	No	No	NA
ENSMUSG00000041559	Fmod	chr1:135944737:+	chr1:135944846:+	0.957913	0.0372438	36.3389	0.0134591	0.0576836	F1	0.0500288	No	No	NA
ENSMUSG00000026456	Cyb5r1	chr1:136308304:+	chr1:136305901:+	0.984208	0.0108088	85.8634	0.0022291	0.0943239	F1	0.0355573	No	No	NA
ENSMUSG00000026457	Adipor1	chr1:136328914:+	chr1:136328304:+	0.599359	0.31882	80.1151	0.0619802	0.0352194	F2	0.483047	Yes	Yes	ESC,Liver,Muscle,Spleen
ENSMUSG00000026455	Klhl12	chr1:136387448:+	chr1:136387214:+	0.891549	0.0432082	51.2543	0.0196921	0.00606878	FU	0.0859844	No	No	NA
ENSMUSG00000042229	Rabif	chr1:136404462:+	chr1:136405541:+	0.626052	0.179771	13.3535	0.0539534	NA	FU	0.273307	No	No	NA
ENSMUSG00000042207	Kdm5b	chr1:136528527:+	chr1:136523785:+	0.468757	0.232288	68.0229	0.067757	0.070034	F2	0.383904	Yes	No	Cerebellum,Cerebral_Cortex,Muscle
ENSMUSG00000026452	Syt2	chr1:136649726:+	chr1:136645666:+	0.841069	0.0853053	159.242	0.0536836	0.0202864	FU	0.0146223	No	No	NA
ENSMUSG00000026429	Ube2t	chr1:136870739:+	chr1:136871371:+	0.986447	0.0135534	16.0764	0.00526016	0.306559	F1	0.0303456	No	No	NA
ENSMUSG00000031506	Ptpn7	chr1:137041490:+	chr1:137041900:+	0.605047	0.329951	18.0995	0.0503053	0.0461942	F2	0.383527	Yes	Yes	Cerebral_Cortex,Spleen
ENSMUSG00000026426	Arl8a	chr1:137052844:+	chr1:137052776:+	0.988895	0.00763364	90.1614	0.00144377	NA	F1	0.0197687	No	No	NA
ENSMUSG00000048096	Lmod1	chr1:137263407:+	chr1:137264649:+	0.98079	0.0104144	13.4198	0.0134764	0.0928887	F1	0.0282052	No	No	NA
ENSMUSG00000026418	Tnni1	chr1:137707553:+	chr1:137707525:+	0.734753	0.180752	24.5232	-0.00395441	NA	FU	0.0972696	No	No	NA
ENSMUSG00000041782	Lad1	chr1:137729545:+	chr1:137729919:+	0.908455	0.0727596	12.9835	0.0369704	0.302018	FU	0.0196437	No	No	NA
ENSMUSG00000026411	Tmem9	chr1:137931605:+	chr1:137930940:+	0.922408	0.0690628	46.5798	0.0126258	0.0231132	FU	0.115967	No	No	NA
ENSMUSG00000026407	Cacna1s	chr1:138016107:+	chr1:138016078:+	0.998064	0.00193563	238.883	-0.000215166	0.0864593	F1	0.00906957	No	No	NA
ENSMUSG00000026404	Ddx59	chr1:138336733:+	chr1:138336684:+	0.734125	0.199304	7.37124	0.106395	0.173676	FU	0.410936	No	No	Muscle
ENSMUSG00000041498	Kif14	chr1:138426154:+	chr1:138404401:+	0.89849	0.039311	42.2914	0.0572236	0.256213	FU	0.000758739	No	No	NA
ENSMUSG00000041483	Zfp281	chr1:138526619:+	chr1:138524843:+	0.403617	0.267132	52.1577	0.0829191	0.223502	F2	0.190565	Yes	Yes	Cerebellum,Cerebral_Cortex,Heart,Kidney,Liver,Lung,Spleen
ENSMUSG00000026394	Atp6v1g3	chr1:140184613:+	chr1:140184678:+	0.613782	0.386218	117.179	0.00903047	0.0822205	FU	NA	No	No	NA
ENSMUSG00000033964	Zbtb41	chr1:141349582:+	chr1:141348008:+	0.57277	0.189388	28.8387	0.0522646	0.0462541	F2	0.277116	Yes	No	ESC
ENSMUSG00000033952	Aspm	chr1:141390668:+	chr1:141390460:+	0.67681	0.32319	16.8197	-0.0132041	0.310615	FU	0.0368287	No	No	NA
ENSMUSG00000052726	Kcnt2	chr1:142508644:+	chr1:142510610:+	0.752332	0.0918268	8.60301	0.037784	0.0117994	FU	NA	No	No	NA
ENSMUSG00000033849	B3galt2	chr1:145495863:+	chr1:145495228:+	0.331244	0.314779	6.49105	0.029079	0.103635	F2	0.133353	Yes	Yes	Cerebellum,Cerebral_Cortex,Heart,Kidney
ENSMUSG00000018196	Glrx2	chr1:145593906:+	chr1:145593751:+	0.626049	0.304043	102.924	0.0185047	0.236675	F2	0.306901	Yes	Yes	Cerebellum
ENSMUSG00000018189	Uchl5	chr1:145654063:+	chr1:145654430:+	0.595285	0.113266	57.5115	0.0299646	0.0482433	FU	0.14345	No	No	NA
ENSMUSG00000032487	Ptgs2	chr1:151955357:+	chr1:151955154:+	0.742323	0.150976	5.76955	0.0636733	0.0942663	FU	0.0564235	No	No	NA
ENSMUSG00000006005	Tpr	chr1:152297062:+	chr1:152287445:+	0.852259	0.100636	81.4988	0.0372005	0.0573051	FU	0.102495	No	No	NA
ENSMUSG00000053286	Trmt1l	chr1:153305291:+	chr1:153276503:+	0.973981	0.0260186	54.4517	0.0213355	0.130898	FU	0.132138	No	No	NA
ENSMUSG00000026483	Fam129a	chr1:153569069:+	chr1:153566475:+	0.49208	0.416543	17.9755	0.0584551	0.432827	F2	0.287284	Yes	Yes	ESC,Cerebellum,Kidney,Liver,Muscle,Spleen
ENSMUSG00000043019	Edem3	chr1:153669187:+	chr1:153669448:+	0.904207	0.0713048	45.1046	0.0281996	0.112682	FU	0.0705794	No	No	NA
ENSMUSG00000032649	Colgalt2	chr1:154357825:+	chr1:154356899:+	0.895928	0.0597882	29.6968	0.0399145	0.0889111	FU	0.0496169	No	No	NA
ENSMUSG00000008475	Arpc5	chr1:154622694:+	chr1:154622727:+	0.891781	0.0497064	112.172	0.0128092	0.0110132	FU	0.107252	No	No	NA
ENSMUSG00000026480	Ncf2	chr1:154683385:+	chr1:154683607:+	0.92634	0.0673052	14.1291	0.02633	NA	FU	0.0419048	No	No	NA
ENSMUSG00000042751	Nmnat2	chr1:154966391:+	chr1:154936638:+	0.757798	0.0464307	101.563	0.0393638	0.00790306	FU	0.337245	No	No	NA
ENSMUSG00000042708	Shcbp1l	chr1:155299704:+	chr1:155294318:+	0.745646	0.154897	4.92434	0.00222393	0.150253	F2	0.475745	Yes	Yes	ESC
ENSMUSG00000042671	Rgs8	chr1:155544795:+	chr1:155544556:+	0.792892	0.0979054	104.191	-0.00358212	0.133091	FU	0.044784	No	No	NA
ENSMUSG00000066800	Rnasel	chr1:155611351:+	chr1:155610585:+	0.839203	0.109457	8.55396	0.131659	0.66214	FU	0.12104	No	No	NA
ENSMUSG00000026470	Stx6	chr1:157050652:+	chr1:157028359:+	0.581317	0.191755	66.185	0.101992	0.0577164	F2	0.292974	Yes	Yes	NA
ENSMUSG00000026602	Nphs2	chr1:158258165:+	chr1:158255457:+	0.970919	0.0251227	101.864	0.0121678	0.140388	F1	NA	No	No	NA
ENSMUSG00000026596	Abl2	chr1:158579696:+	chr1:158579753:+	0.630912	0.177848	35.9159	0.0279119	0.0980616	FU	0.148109	No	No	NA
ENSMUSG00000033488	Cryzl2	chr1:159419193:+	chr1:159419884:+	0.831404	0.165476	25.0284	0.0425325	0.168732	FU	0.0916221	No	No	NA
ENSMUSG00000026589	Sec16b	chr1:159498556:+	chr1:159498239:+	0.985375	0.00735103	17.294	0.0058575	0.412286	F1	0.018614	No	No	NA
ENSMUSG00000026587	Astn1	chr1:160621912:+	chr1:160547827:+	0.949818	0.0267527	59.6428	0.0168072	NA	F1	0.0109175	No	No	NA
ENSMUSG00000015829	Tnr	chr1:161861860:+	chr1:161821219:+	0.911648	0.0298313	57.7965	0.0220863	0.053267	F1	0.00430252	No	No	NA
ENSMUSG00000058267	Mrps14	chr1:162129951:+	chr1:162130200:+	0.531197	0.378348	57.2152	0.0259042	0.143184	F2	0.265267	Yes	No	Cerebellum,Cerebral_Cortex,Kidney,Lung,Muscle
ENSMUSG00000040423	Rc3h1	chr1:162905105:+	chr1:162850602:+	0.526224	0.172506	52.3181	0.0586949	NA	F2	0.409016	Yes	Yes	Muscle
ENSMUSG00000026715	Serpinc1	chr1:162932671:+	chr1:162932610:+	0.905423	0.0648496	334.566	0.0110206	0.180838	FU	0.0890836	No	No	NA
ENSMUSG00000026708	Cenpl	chr1:163016469:+	chr1:163016444:+	0.855836	0.114751	21.6345	0.0326654	0.233742	FU	0.0790151	No	No	NA
ENSMUSG00000044835	Ankrd45	chr1:163100631:+	chr1:163089680:+	0.751787	0.0803996	28.3263	0.0715216	0.276774	FU	0.0855115	No	No	NA
ENSMUSG00000026698	Pigc	chr1:163901755:+	chr1:163901787:+	0.958832	0.0212573	40.7843	0.00843349	0.0323983	F1	0.0521026	No	No	NA
ENSMUSG00000026696	Vamp4	chr1:164529213:+	chr1:164525402:+	0.528405	0.235787	31.7621	0.0438895	NA	F2	0.216286	Yes	No	Heart,Kidney,Liver
ENSMUSG00000026584	Scyl3	chr1:165885242:+	chr1:165884153:+	0.586567	0.25751	15.3625	0.0312679	0.3183	F2	0.539737	Yes	No	ESC,Liver
ENSMUSG00000026581	Sell	chr1:166013059:+	chr1:166010803:+	0.374051	0.282306	67.4729	0.0490454	0.26572	F2	0.0723366	Yes	No	Heart,Lung,Spleen
ENSMUSG00000026579	F5	chr1:166150407:+	chr1:166115306:+	0.925668	0.0316722	29.4553	0.0229003	NA	F1	0.0331962	No	No	NA
ENSMUSG00000040918	Slc19a2	chr1:166195500:+	chr1:166194297:+	0.987472	0.0061721	50.1986	0.00624504	0.210948	F1	0.0133649	No	No	NA
ENSMUSG00000026575	Nme7	chr1:166367428:+	chr1:166263802:+	0.605199	0.250302	13.3189	0.0279583	0.137931	F2	0.372532	Yes	Yes	Cerebellum,Cerebral_Cortex
ENSMUSG00000026574	Dpt	chr1:166754405:+	chr1:166754375:+	0.517616	0.322873	51.7972	0.0913666	0.0358729	F2	0.254576	Yes	Yes	Lung,Muscle
ENSMUSG00000040836	Gpr161	chr1:167256878:+	chr1:167253062:+	0.840213	0.159787	3.92838	0.0516967	0.0433592	FU	NA	No	No	NA
ENSMUSG00000026568	Mpc2	chr1:167411251:+	chr1:167411349:+	0.890329	0.0902845	234.218	0.0138524	0.0342707	FU	0.0496199	No	No	NA
ENSMUSG00000040713	Creg1	chr1:167704166:+	chr1:167704191:+	0.476654	0.2171	315.034	0.0288052	0.171374	F2	0.375702	Yes	Yes	ESC,Kidney,Liver
ENSMUSG00000040612	Ildr2	chr1:168242089:+	chr1:168246954:+	0.477122	0.453451	53.8812	0.0703453	0.0423152	F2	0.268631	Yes	Yes	Cerebellum,Cerebral_Cortex,Heart,Kidney,Liver,Lung,Muscle,Spleen
ENSMUSG00000026563	Tada1	chr1:168323752:+	chr1:168323184:+	0.991576	0.00756123	37.8001	0.00455456	0.0446387	F1	0.0103692	No	No	NA
ENSMUSG00000060568	Fam78b	chr1:169021140:+	chr1:169009412:+	0.335191	0.237655	11.2616	0.0276688	0.128639	F2	0.369413	Yes	No	Heart,Kidney,Lung,Muscle
ENSMUSG00000052428	Tmco1	chr1:169260917:+	chr1:169244283:+	0.737313	0.244344	62.0545	0.0455004	NA	FU	0.570594	Yes	Yes	Muscle
ENSMUSG00000026687	Aldh9a1	chr1:169298417:+	chr1:169298194:+	0.469642	0.442444	67.3874	0.0585888	0.120043	F2	0.428923	Yes	Yes	Cerebellum,Cerebral_Cortex,Kidney,Liver,Lung,Spleen
ENSMUSG00000015843	Rxrg	chr1:169569753:+	chr1:169569558:+	0.851341	0.134095	36.0681	0.0297625	0.0235294	FU	0.251893	No	No	NA
ENSMUSG00000026686	Lmx1a	chr1:169778869:+	chr1:169670061:+	0.860293	0.116377	4.92649	0.023897	0.00748596	FU	0.0580736	No	No	NA
ENSMUSG00000026678	Rgs5	chr1:171625924:+	chr1:171625832:+	0.935184	0.0305893	190.52	0.0263732	0.0609687	FU	0.0478554	No	No	NA
ENSMUSG00000070532	Ccdc190	chr1:171864787:+	chr1:171865449:+	0.918988	0.0320218	28.0605	0.022788	0.777584	FU	0.104531	No	No	NA
ENSMUSG00000038463	Olfml2b	chr1:172612920:+	chr1:172612893:+	0.970327	0.0245657	28.4098	0.0185102	0.152626	F1	0.0570853	No	No	NA
ENSMUSG00000059089	Fcgr4	chr1:172959882:+	chr1:172959918:+	0.958438	0.027616	28.6303	0.0117773	0.477783	F1	0.0124287	No	No	NA
ENSMUSG00000056569	Mpz	chr1:173091256:+	chr1:173091092:+	0.983132	0.0168684	54.9932	0.0102378	0.0613126	F1	0.031916	No	No	NA
ENSMUSG00000005677	Nr1i3	chr1:173148976:+	chr1:173148211:+	0.555886	0.233773	147.345	-0.0267017	0.132573	F2	0.185586	Yes	No	Kidney
ENSMUSG00000005681	Apoa2	chr1:173156504:+	chr1:173156353:+	0.999403	0.000359722	813.405	4.08431e-05	0.461913	F1	0.00180894	No	No	NA
ENSMUSG00000006403	Adamts4	chr1:173192388:+	chr1:173190046:+	0.78555	0.134582	21.9851	-0.00877773	0.126877	FU	0.0771995	No	No	NA
ENSMUSG00000013973	Dedd	chr1:173271820:+	chr1:173271749:+	0.719556	0.242719	47.6053	0.0260055	0.0136116	F2	0.333138	Yes	No	Muscle
ENSMUSG00000006412	Pfdn2	chr1:173288301:+	chr1:173289385:+	0.925801	0.0640773	107.648	0.0372004	0.0326147	FU	0.280178	No	No	NA
ENSMUSG00000048865	Arhgap30	chr1:173340371:+	chr1:173340222:+	0.513326	0.378052	61.2107	0.0817583	0.327215	F2	0.254961	Yes	Yes	ESC,Cerebellum,Cerebral_Cortex,Heart,Kidney,Liver,Lung,Muscle
ENSMUSG00000038235	F11r	chr1:173394141:+	chr1:173394734:+	0.840243	0.153279	159.293	0.0230356	0.19952	FU	0.102855	No	No	NA
ENSMUSG00000060244	Alyref2	chr1:173434753:+	chr1:173434887:+	0.636295	0.169513	14.3263	0.0709067	NA	FU	0.157969	No	No	NA
ENSMUSG00000004709	Cd244	chr1:173513687:+	chr1:173517059:+	0.566494	0.234382	25.7102	0.107152	0.895668	FU	NA	No	No	NA
ENSMUSG00000015355	Cd48	chr1:173635389:+	chr1:173635327:+	0.758649	0.241351	36.306	-0.00604065	1.30613	FU	0.0210571	No	No	NA
ENSMUSG00000015316	Slamf1	chr1:173730723:+	chr1:173731310:+	0.553291	0.446709	7.67611	0.00402867	0.424161	F2	NA	Yes	No	Spleen
ENSMUSG00000038147	Cd84	chr1:173819210:+	chr1:173820856:+	0.623409	0.313237	17.3968	0.0456196	1.10702	F2	0.135392	Yes	No	Lung
ENSMUSG00000026553	Copa	chr1:174052456:+	chr1:174027387:+	0.919157	0.0230606	69.9001	0.0294819	0.0158083	FU	0.0390475	No	No	NA
ENSMUSG00000003464	Pex19	chr1:174065414:+	chr1:174067094:+	0.878449	0.0364356	135.654	0.020355	NA	FU	0.115038	No	No	NA
ENSMUSG00000044708	Kcnj10	chr1:174304216:+	chr1:174302558:+	0.997913	0.00208698	134.671	1.18605e-05	0.0433763	F1	0.00730919	No	No	NA
ENSMUSG00000050229	Pigm	chr1:174309178:+	chr1:174314204:+	0.306846	0.181993	34.09	0.0671723	NA	F2	0.189813	Yes	Yes	ESC,Cerebellum,Cerebral_Cortex,Heart,Liver,Lung,Spleen
ENSMUSG00000026548	Slamf9	chr1:174408540:+	chr1:174408707:+	0.941298	0.0388684	10.4226	0.0199202	0.913995	F1	0.031717	No	No	NA
ENSMUSG00000037995	Igsf9	chr1:174429008:+	chr1:174421175:+	0.772308	0.227692	33.6189	0.0418405	0.152907	F2	0.359366	Yes	No	Muscle
ENSMUSG00000026547	Tagln2	chr1:174437511:+	chr1:174437482:+	0.999107	0.000785467	621.241	0.000273976	0.0531646	F1	0.000378887	No	No	NA
ENSMUSG00000026546	Cfap45	chr1:174476000:+	chr1:174454878:+	0.837714	0.129785	7.42381	0.024545	0.123502	FU	0.129706	No	No	NA
ENSMUSG00000037942	Crp	chr1:174630093:+	chr1:174630051:+	0.924178	0.0758221	347.581	0.0227788	NA	FU	0.0404572	No	No	NA
ENSMUSG00000037860	Aim2	chr1:175395837:+	chr1:175396152:+	0.665174	0.223271	37.0623	0.0873906	0.290805	FU	0.134692	No	No	NA
ENSMUSG00000043263	Ifi209	chr1:175578055:+	chr1:175576462:+	0.584712	0.39527	50.5905	0.0208545	NA	F2	0.028104	Yes	Yes	Spleen
ENSMUSG00000026532	Spta1	chr1:176178204:+	chr1:176178581:+	0.324529	0.215562	8.35632	0.100011	0.108757	F2	0.118769	Yes	No	Heart,Spleen
ENSMUSG00000028354	Fmn2	chr1:176752860:+	chr1:176601062:+	0.955687	0.0443127	30.9593	0.055558	0.347885	FU	0.0636276	No	No	NA
ENSMUSG00000039783	Kmo	chr1:177590984:+	chr1:177588720:+	0.934507	0.0274768	102.633	0.016097	0.211804	F1	0.0577785	No	No	NA
ENSMUSG00000026504	Sdccag8	chr1:178950568:+	chr1:178950315:+	0.910252	0.0274081	25.2479	0.0113962	0.263419	FU	0.181491	No	No	NA
ENSMUSG00000063659	Zbtb18	chr1:179380895:+	chr1:179379600:+	0.931282	0.0597009	103.813	0.0186233	0.0425532	FU	0.125367	No	No	NA
ENSMUSG00000026500	Cox20	chr1:180252821:+	chr1:180252724:+	0.889712	0.060041	28.0799	0.0226249	0.1814	FU	0.108395	No	No	NA
ENSMUSG00000026495	Efcab2	chr1:180414644:+	chr1:180411572:+	0.544374	0.0891268	45.3916	0.0293403	0.252969	F2	0.495061	Yes	No	ESC
ENSMUSG00000026494	Kif26b	chr1:180869331:+	chr1:180862983:+	0.329999	0.28917	22.151	0.0819751	0.0750308	F2	0.386891	Yes	Yes	Heart,Kidney,Liver,Lung,Muscle
ENSMUSG00000038949	Cnst	chr1:181557609:+	chr1:181556822:+	0.893704	0.0419174	16.5027	0.0320956	0.402821	FU	0.242577	No	No	NA
ENSMUSG00000038936	Sccpdh	chr1:181617317:+	chr1:181616960:+	0.691967	0.292752	55.2187	0.0136852	NA	F2	0.26941	Yes	No	Liver,Spleen
ENSMUSG00000038855	Itpkb	chr1:182354933:+	chr1:182352170:+	0.952918	0.0223584	26.5933	0.00420573	0.240712	F1	0.0409372	No	No	NA
ENSMUSG00000026496	Parp1	chr1:182531131:+	chr1:182531385:+	0.589503	0.361624	276.123	0.0383649	0.0562141	F2	0.27148	Yes	Yes	Cerebellum,Cerebral_Cortex,Muscle
ENSMUSG00000058729	Lin9	chr1:182620818:+	chr1:182620640:+	0.954518	0.0356928	9.63752	0.0397056	0.00955593	F1	0.028236	No	No	NA
ENSMUSG00000038806	Sde2	chr1:182798240:+	chr1:182797701:+	0.780182	0.11945	69.6615	0.0390764	0.394278	FU	0.164699	No	No	NA
ENSMUSG00000066652	Lefty2	chr1:182829234:+	chr1:182829193:+	0.851755	0.141432	112.899	0.0571494	0.193176	FU	0.11677	No	No	NA
ENSMUSG00000026520	Pycr2	chr1:182838219:+	chr1:182838087:+	0.966106	0.0200621	133.01	0.00524911	0.0201923	F1	0.0268276	No	No	NA
ENSMUSG00000026519	Tmem63a	chr1:182905235:+	chr1:182890637:+	0.827267	0.168579	90.8423	0.0335989	0.0852035	FU	0.164899	No	No	NA
ENSMUSG00000062169	Cnih4	chr1:183096469:+	chr1:183099121:+	0.56345	0.21528	55.0272	0.0596379	0.0655419	F2	0.282532	Yes	Yes	NA
ENSMUSG00000026514	Cnih3	chr1:183390046:+	chr1:183401148:+	0.473348	0.185456	26.9651	0.0334557	0.0141129	FU	0.0329706	No	No	NA
ENSMUSG00000026511	Srp9	chr1:184062530:+	chr1:184061942:+	0.515139	0.469427	63.9927	0.0879635	0.0607955	F2	0.269103	Yes	Yes	ESC,Heart,Kidney,Liver,Lung,Muscle,Spleen
ENSMUSG00000026510	Trp53bp2	chr1:184392563:+	chr1:184392405:+	0.990949	0.00515673	22.2914	0.0053593	0.0990725	F1	0.0162352	No	No	NA
ENSMUSG00000038576	Susd4	chr1:184826722:+	chr1:184751398:+	0.949712	0.0261496	30.2522	0.0282931	0.088993	FU	0.0731777	No	No	NA
ENSMUSG00000039384	Dusp10	chr1:185898753:+	chr1:185899516:+	0.73142	0.111747	10.4118	0.0391147	0.0647526	FU	0.63225	Yes	Yes	Muscle
ENSMUSG00000039318	Rab3gap2	chr1:187110309:+	chr1:187108588:+	0.374407	0.242839	27.4165	0.0495346	0.101916	F2	0.273689	Yes	Yes	Cerebellum,Cerebral_Cortex,Heart,Kidney,Liver,Lung,Muscle,Spleen
ENSMUSG00000026617	Bpnt1	chr1:187181651:+	chr1:187180661:+	0.799834	0.110817	70.6294	0.0741552	0.0780452	F2	0.642621	Yes	No	Muscle
ENSMUSG00000026614	Slc30a10	chr1:187292641:+	chr1:187289629:+	0.481704	0.407837	25.9413	0.0379962	0.148697	F2	0.155925	Yes	Yes	Cerebral_Cortex,Liver
ENSMUSG00000039224	D1Pas1	chr1:188794509:+	chr1:188794145:+	0.503297	0.496703	5.60036	0.0940095	0.0398724	F2	NA	Yes	No	ESC
ENSMUSG00000026604	Ptpn14	chr1:191700574:+	chr1:191675859:+	0.762201	0.133657	30.8594	0.0286676	0.0432544	F2	0.371053	Yes	Yes	ESC
ENSMUSG00000026634	Angel2	chr1:192770375:+	chr1:192770841:+	0.420692	0.362686	26.8431	0.0873317	0.122517	F2	0.184134	Yes	Yes	Cerebellum,Cerebral_Cortex,Kidney,Liver,Lung,Muscle,Spleen
ENSMUSG00000062510	Nsl1	chr1:192908437:+	chr1:192900818:+	0.984296	0.0157036	10.3435	-0.00278765	0.33368	F1	0.0139191	No	No	NA
ENSMUSG00000026627	Tmem206	chr1:193174795:+	chr1:193174080:+	0.535261	0.220419	12.6552	0.0858714	0.0326133	F2	0.370656	Yes	No	ESC,Lung
ENSMUSG00000037461	Ints7	chr1:193446553:+	chr1:193445557:+	0.903764	0.0538107	69.6092	0.012448	0.0268817	FU	0.077537	No	No	NA
ENSMUSG00000026623	Lpgat1	chr1:193603869:+	chr1:193608134:+	0.463412	0.331606	121.389	0.0569026	NA	F2	0.295339	Yes	Yes	ESC,Cerebellum,Cerebral_Cortex,Heart,Kidney,Liver,Lung,Spleen
ENSMUSG00000026622	Nek2	chr1:193656928:+	chr1:193646579:+	0.750827	0.100769	13.3971	0.218778	0.0689655	FU	0.107009	No	No	NA
ENSMUSG00000037434	Slc30a1	chr1:193737113:+	chr1:193737067:+	0.54257	0.393997	71.471	0.0386723	0.0640523	F2	0.24921	Yes	No	ESC,Cerebellum,Cerebral_Cortex,Heart,Liver,Muscle
ENSMUSG00000058248	Kcnh1	chr1:194334041:+	chr1:194333998:+	0.834987	0.157977	34.3652	0.0382461	0.0280183	FU	0.0839542	No	No	NA
ENSMUSG00000026638	Irf6	chr1:194998224:+	chr1:194998166:+	0.760148	0.161345	39.7488	0.00384199	0.0189274	FU	0.0800906	No	No	NA
ENSMUSG00000079144	A130010J15Rik	chr1:195002497:+	chr1:195003893:+	0.456365	0.271115	4.03052	0.0937556	0.481722	F2	0.321335	Yes	No	Cerebral_Cortex,Lung,Muscle
ENSMUSG00000026640	Plxna2	chr1:196643056:+	chr1:196638765:+	0.875318	0.124682	31.8104	-0.00562903	0.0172176	FU	0.0635243	No	No	NA
ENSMUSG00000016494	Cd34	chr1:196787449:+	chr1:196787475:+	0.493342	0.474643	75.6446	0.0205866	0.587289	F2	0.0924427	Yes	Yes	Cerebellum,Cerebral_Cortex,Heart,Kidney,Lung,Muscle,Spleen
ENSMUSG00000051951	Xkr4	chr1:3620869:-	chr1:3189814:-	0.48923	0.409298	10.627	0.176709	0.314176	F2	0.0700944	Yes	No	Cerebellum,Cerebral_Cortex
ENSMUSG00000025902	Sox17	chr1:4481464:-	chr1:4481012:-	0.825951	0.167865	13.4998	0.0226561	0.066092	FU	0.0919017	No	No	NA
ENSMUSG00000002459	Rgs20	chr1:4899654:-	chr1:4994335:-	0.898996	0.0564805	80.6859	0.0281663	0.217721	FU	0.0123868	No	No	NA
ENSMUSG00000025912	Mybl1	chr1:9657488:-	chr1:9684713:-	0.89169	0.10831	3.08794	0.213224	0.0353645	FU	NA	No	No	NA
ENSMUSG00000045210	Vcpip1	chr1:9713273:-	chr1:9710492:-	0.200042	0.134309	25.3712	0.0410148	0.0659794	F2	0.152918	Yes	Yes	ESC,Cerebellum,Cerebral_Cortex,Heart,Kidney,Liver,Lung,Muscle,Spleen
ENSMUSG00000025917	Cops5	chr1:10014911:-	chr1:10027808:-	0.950124	0.025554	129.073	0.00931696	0.00668258	F1	0.0309122	No	No	NA
ENSMUSG00000067851	Arfgef1	chr1:10127676:-	chr1:10127651:-	0.539318	0.298541	81.1605	0.0311956	0.0681963	F2	0.227586	Yes	Yes	Muscle
ENSMUSG00000025938	Slco5a1	chr1:12856630:-	chr1:12856700:-	0.804117	0.188816	7.63955	0.0758759	0.0851703	FU	0.22166	No	No	NA
ENSMUSG00000042414	Prdm14	chr1:13103506:-	chr1:13104990:-	0.772549	0.192459	38.0482	0.129918	0.316023	FU	NA	No	No	NA
ENSMUSG00000025935	Tram1	chr1:13554861:-	chr1:13556299:-	0.591002	0.181479	82.1832	0.0378676	0.298729	F2	0.370097	Yes	Yes	ESC,Muscle
ENSMUSG00000025937	Lactb2	chr1:13614926:-	chr1:13616833:-	0.80421	0.0988708	116.455	0.0779543	0.227349	F2	0.57188	Yes	Yes	ESC
ENSMUSG00000025932	Eya1	chr1:14159034:-	chr1:14198007:-	0.988998	0.0110022	7.62742	0.0115088	0.198161	F1	0.0207075	No	No	NA
ENSMUSG00000032719	Sbspon	chr1:15845438:-	chr1:15873429:-	0.524205	0.225051	5.54111	0.201131	0.108774	F2	0.145985	Yes	No	Kidney
ENSMUSG00000043716	Rpl7	chr1:16091372:-	chr1:16093638:-	0.999591	0.000156463	1509.18	0.000115463	0.0255102	F1	0.00101555	No	No	NA
ENSMUSG00000079658	Eloc	chr1:16633325:-	chr1:16633359:-	0.256958	0.246161	91.475	0.0776776	NA	F2	0.332413	Yes	Yes	ESC,Cerebellum,Cerebral_Cortex,Heart,Kidney,Liver,Lung,Muscle,Spleen
ENSMUSG00000042686	Jph1	chr1:16985019:-	chr1:16985130:-	0.758865	0.219841	60.25	0.0193528	0.151389	FU	0.0717115	No	No	NA
ENSMUSG00000043760	Pkhd1	chr1:20047860:-	chr1:20604135:-	0.821211	0.0484915	38.7225	0.0317732	0.489062	FU	NA	No	No	NA
ENSMUSG00000041859	Mcm3	chr1:20793087:-	chr1:20793053:-	0.736486	0.248633	59.8622	0.0242946	0.0440273	FU	0.137456	No	No	NA
ENSMUSG00000041779	Tram2	chr1:20987020:-	chr1:21050953:-	0.791173	0.0827398	23.6172	0.0637502	0.155484	FU	0.225767	No	No	NA
ENSMUSG00000028033	Kcnq5	chr1:21391767:-	chr1:21388486:-	0.396586	0.289532	14.3366	0.0281652	0.0465699	F2	0.427587	Yes	No	Cerebellum,Lung,Muscle,Spleen
ENSMUSG00000041670	Rims1	chr1:22276053:-	chr1:22276331:-	0.604678	0.260573	99.0667	0.120079	0.187285	F2	0.191376	Yes	No	ESC
ENSMUSG00000073730	4933415F23Rik	chr1:23107303:-	chr1:23107463:-	0.883671	0.0788548	5.34397	0.000634921	0.348231	FU	NA	No	No	NA
ENSMUSG00000026158	Ogfrl1	chr1:23373288:-	chr1:23376384:-	0.366413	0.252885	31.5423	0.0713254	0.200143	F2	0.450997	Yes	No	ESC,Heart,Kidney,Liver,Lung,Muscle,Spleen
ENSMUSG00000026154	Sdhaf4	chr1:24002784:-	chr1:24001941:-	0.900365	0.0634991	76.4308	0.0162929	0.229932	FU	0.044938	No	No	NA
ENSMUSG00000026153	Fam135a	chr1:24017929:-	chr1:24018526:-	0.661788	0.198599	63.4258	0.124386	0.223056	FU	0.398567	No	No	NA
ENSMUSG00000026141	Col19a1	chr1:24264527:-	chr1:24266799:-	0.977002	0.0123305	10.8849	-0.00629647	0.230636	F1	0.0231914	No	No	NA
ENSMUSG00000048874	Phf3	chr1:30859948:-	chr1:30859901:-	0.771297	0.0766035	80.3918	0.0444703	0.269812	FU	0.129511	No	No	NA
ENSMUSG00000042215	Bag2	chr1:33802329:-	chr1:33810012:-	0.942388	0.0576118	22.6014	0.0302286	0.122676	FU	0.0767664	No	No	NA
ENSMUSG00000042182	Bend6	chr1:33908897:-	chr1:33958705:-	0.938227	0.0233223	107.569	0.0178874	0.318833	FU	0.12545	No	No	NA
ENSMUSG00000037503	Fam168b	chr1:34870071:-	chr1:34873357:-	0.889539	0.0489425	119.291	0.00611244	0.0989209	FU	0.144387	No	No	NA
ENSMUSG00000047180	Neurl3	chr1:36321502:-	chr1:36321447:-	0.890772	0.0770387	20.4821	0.0528666	0.131227	FU	0.0842537	No	No	NA
ENSMUSG00000001143	Lman2l	chr1:36480035:-	chr1:36475742:-	0.779577	0.107715	18.4723	0.0454246	0.0554401	FU	0.0601771	No	No	NA
ENSMUSG00000079610	Ankrd39	chr1:36595984:-	chr1:36595016:-	0.709705	0.207218	26.5132	0.057614	0.164521	F2	0.359752	Yes	Yes	Cerebellum,Cerebral_Cortex
ENSMUSG00000046337	Fam178b	chr1:36619543:-	chr1:36656805:-	0.833124	0.0836207	14.5949	0.021489	0.458488	FU	0.452077	No	No	NA
ENSMUSG00000037351	Actr1b	chr1:36756045:-	chr1:36754959:-	0.634744	0.348944	87.4545	0.0588444	NA	F2	0.363143	Yes	Yes	Heart,Muscle
ENSMUSG00000026116	Tmem131	chr1:36849042:-	chr1:36870987:-	0.970882	0.0291182	26.3786	0.00969898	0.0982814	F1	0.0469863	No	No	NA
ENSMUSG00000026112	Coa5	chr1:37473933:-	chr1:37477166:-	0.954779	0.0174552	103.525	0.0207452	NA	FU	0.109471	No	No	NA
ENSMUSG00000026110	Mgat4a	chr1:37496227:-	chr1:37496185:-	0.528072	0.435481	15.7212	0.0586675	0.0423881	F2	0.121912	Yes	Yes	Cerebral_Cortex,Heart,Kidney,Lung,Muscle,Spleen
ENSMUSG00000058407	Txndc9	chr1:38044238:-	chr1:38044293:-	0.564247	0.172687	58.5964	0.026773	0.0266505	FU	0.151821	No	No	NA
ENSMUSG00000037138	Aff3	chr1:38234172:-	chr1:38233623:-	0.827265	0.0480111	27.5719	0.0108602	0.113178	FU	0.0863268	No	No	NA
ENSMUSG00000048814	Lonrf2	chr1:38850514:-	chr1:38853712:-	0.783736	0.0881268	64.4329	0.00907316	0.184053	FU	0.365254	No	No	NA
ENSMUSG00000050967	Creg2	chr1:39675250:-	chr1:39679607:-	0.959229	0.0343565	40.706	-0.00151745	0.184311	F1	0.0100976	No	No	NA
ENSMUSG00000041945	Mfsd9	chr1:40828883:-	chr1:40829097:-	0.621112	0.372968	7.94566	0.0632918	0.223464	F2	0.251465	Yes	No	ESC,Cerebellum,Cerebral_Cortex,Heart
ENSMUSG00000070939	Tgfbrap1	chr1:43104114:-	chr1:43105556:-	0.874217	0.0359293	35.2555	0.0170923	0.10275	FU	0.295227	No	No	NA
ENSMUSG00000008136	Fhl2	chr1:43179918:-	chr1:43202240:-	0.984589	0.00838253	303.481	-0.000433827	0.0126789	F1	0.0281166	No	No	NA
ENSMUSG00000057363	Uxs1	chr1:43806377:-	chr1:43806482:-	0.72915	0.0594123	70.8606	0.0288207	0.0111762	FU	0.124743	No	No	NA
ENSMUSG00000047343	Mettl21c	chr1:44066387:-	chr1:44070397:-	0.283661	0.268892	32.6324	0.193445	0.398389	F2	NA	Yes	No	Muscle
ENSMUSG00000026049	Tex30	chr1:44143458:-	chr1:44143705:-	0.955315	0.0225097	14.4261	0.0225065	0.014782	FU	0.0681429	No	No	NA
ENSMUSG00000026047	Kdelc1	chr1:44163730:-	chr1:44160745:-	0.758998	0.180331	13.692	0.0317091	0.0642298	FU	0.299452	No	No	NA
ENSMUSG00000046828	Mettl21e	chr1:44262286:-	chr1:44263286:-	0.974135	0.0161642	68.2484	0.016963	0.150285	F1	NA	No	No	NA
ENSMUSG00000026042	Col5a2	chr1:45545642:-	chr1:45432650:-	0.310726	0.235662	19.8883	0.0667446	0.112873	F2	0.161928	Yes	No	Cerebellum,Cerebral_Cortex,Heart,Liver,Lung,Spleen
ENSMUSG00000025993	Slc40a1	chr1:45965022:-	chr1:45964995:-	0.523604	0.23273	123.968	0.0742087	NA	F2	0.106115	Yes	Yes	Lung
ENSMUSG00000026107	Nabp1	chr1:51526332:-	chr1:51527142:-	0.664453	0.0677644	41.9676	0.0669776	0.357692	F2	0.567369	Yes	Yes	Muscle
ENSMUSG00000018417	Myo1b	chr1:51807868:-	chr1:51806609:-	0.325935	0.240404	80.0486	0.0716696	0.0346001	F2	0.451716	Yes	Yes	Cerebellum,Cerebral_Cortex,Heart,Kidney,Liver,Lung,Spleen
ENSMUSG00000002881	Nab1	chr1:52514138:-	chr1:52514722:-	0.548731	0.288147	72.7134	0.0395232	0.0508555	F2	0.179494	Yes	Yes	Cerebellum,Liver,Spleen
ENSMUSG00000041439	Mfsd6	chr1:52713148:-	chr1:52713397:-	0.948953	0.0386642	42.3977	0.00717846	0.140591	F1	0.0249496	No	No	NA
ENSMUSG00000026102	Inpp1	chr1:52846262:-	chr1:52842754:-	0.655571	0.0893558	10.9146	0.025839	0.11964	FU	0.243591	No	No	NA
ENSMUSG00000043629	1700019D03Rik	chr1:52979163:-	chr1:52981970:-	0.736379	0.0790981	9.08255	0.140429	0.365934	FU	0.182657	No	No	NA
ENSMUSG00000060715	1700019A02Rik	chr1:53215425:-	chr1:53215237:-	0.913727	0.0319888	17.0836	0.0394036	NA	F1	NA	No	No	NA
ENSMUSG00000026098	Pms1	chr1:53246031:-	chr1:53245489:-	0.875004	0.0719179	6.46853	0.0989544	0.319836	FU	0.182556	No	No	NA
ENSMUSG00000026094	Stk17b	chr1:53812356:-	chr1:53812954:-	0.436787	0.436265	35.7007	0.0845962	0.103148	F2	0.267072	Yes	Yes	ESC,Cerebellum,Cerebral_Cortex,Heart,Kidney,Liver,Lung,Muscle,Spleen
ENSMUSG00000042807	Hecw2	chr1:53863716:-	chr1:53868016:-	0.561045	0.193763	20.3732	0.0696961	0.0460022	FU	0.164761	No	No	NA
ENSMUSG00000041303	Gtf3c3	chr1:54452848:-	chr1:54454421:-	0.620116	0.343862	14.164	0.103594	0.0300207	F2	0.309611	Yes	Yes	ESC,Muscle
ENSMUSG00000052331	Ankrd44	chr1:54702193:-	chr1:54926843:-	0.746458	0.216004	61.6882	0.0518703	0.0381179	FU	0.229319	No	No	NA
ENSMUSG00000025982	Sf3b1	chr1:55043867:-	chr1:55042013:-	0.871778	0.116311	309.263	0.0368276	NA	FU	0.216285	No	No	NA
ENSMUSG00000025980	Hspd1	chr1:55134677:-	chr1:55141522:-	0.796381	0.158666	101.737	0.088618	NA	FU	0.210378	No	No	NA
ENSMUSG00000025978	Rftn2	chr1:55228596:-	chr1:55227003:-	0.487199	0.149433	14.7243	0.0497708	0.188686	F2	0.194272	Yes	Yes	Cerebral_Cortex
ENSMUSG00000048495	Tyw5	chr1:57445090:-	chr1:57450162:-	0.913357	0.0505392	7.55015	0.0496073	0.102816	FU	0.0707296	No	No	NA
ENSMUSG00000054770	Kctd18	chr1:58012097:-	chr1:58011946:-	0.894602	0.0563521	16.9147	0.014302	0.18268	FU	0.123236	No	No	NA
ENSMUSG00000026034	Clk1	chr1:58468840:-	chr1:58468905:-	0.738857	0.174203	52.0198	0.0248898	0.114704	FU	0.243848	No	No	NA
ENSMUSG00000026035	Ppil3	chr1:58487038:-	chr1:58487838:-	0.52759	0.20575	15.7025	0.0498087	0.0211161	F2	0.293464	Yes	No	ESC,Liver
ENSMUSG00000038174	Fam126b	chr1:58579650:-	chr1:58579765:-	0.638489	0.174889	38.4463	0.0536018	0.066129	FU	0.14495	No	No	NA
ENSMUSG00000047528	Als2cr12	chr1:58714964:-	chr1:58713773:-	0.649917	0.350083	5.48161	-0.0171731	0.463827	FU	0.00870275	No	No	NA
ENSMUSG00000026028	Trak2	chr1:58957298:-	chr1:58959324:-	0.887707	0.0679484	81.299	0.0278053	0.147699	FU	0.0972251	No	No	NA
ENSMUSG00000038079	Tmem237	chr1:59157437:-	chr1:59157745:-	0.906639	0.0758392	18.6266	0.0203013	0.34434	FU	0.0638335	No	No	NA
ENSMUSG00000026021	Sumo1	chr1:59696281:-	chr1:59696392:-	0.725694	0.206436	50.9457	0.0477647	NA	FU	0.153999	No	No	NA
ENSMUSG00000026018	Ica1l	chr1:60077218:-	chr1:60045916:-	0.368714	0.243715	19.0675	0.130172	0.343417	F2	0.825228	Yes	No	Cerebellum,Cerebral_Cortex
ENSMUSG00000026019	Wdr12	chr1:60134987:-	chr1:60134537:-	0.48889	0.14124	35.7328	0.0477955	0.109873	F2	0.398033	Yes	Yes	Cerebellum,Cerebral_Cortex
ENSMUSG00000040865	Ino80d	chr1:63094375:-	chr1:63100366:-	0.722536	0.184863	61.0836	0.0591	0.102041	F2	0.50504	Yes	No	Muscle
ENSMUSG00000025968	Ndufs1	chr1:63190172:-	chr1:63210370:-	0.967945	0.0117319	183.927	0.0131858	0.137269	F1	0.0365573	No	No	NA
ENSMUSG00000025956	Mettl21a	chr1:64653050:-	chr1:64653661:-	0.536071	0.279572	15.8876	0.0783844	0.211089	F2	0.317363	Yes	No	ESC,Kidney,Liver,Muscle
ENSMUSG00000045005	Fzd5	chr1:64777132:-	chr1:64780994:-	0.89034	0.10966	27.7882	0.0294627	0.0117396	FU	0.283889	No	No	NA
ENSMUSG00000051344	Plekhm3	chr1:64835695:-	chr1:64927716:-	0.777123	0.111124	30.1788	0.0418411	0.0650655	FU	0.148309	No	No	NA
ENSMUSG00000025955	Akr1cl	chr1:65059659:-	chr1:65059262:-	0.952286	0.0477138	2.19453	-0.0382484	NA	F1	NA	No	No	NA
ENSMUSG00000025950	Idh1	chr1:65205202:-	chr1:65205432:-	0.92508	0.0352578	267.759	0.0438421	0.0423645	FU	0.109006	No	No	NA
ENSMUSG00000026003	Acadl	chr1:66877851:-	chr1:66877886:-	0.598787	0.191034	374.32	0.0305591	0.0829876	FU	0.192515	No	No	NA
ENSMUSG00000061816	Myl1	chr1:66970869:-	chr1:66991473:-	0.734594	0.197624	1196.7	0.00143541	0.0142946	FU	0.24605	No	No	NA
ENSMUSG00000026000	Lancl1	chr1:67049949:-	chr1:67047091:-	0.62524	0.334126	56.9914	0.035475	0.102121	F2	0.382765	Yes	Yes	Cerebellum,Cerebral_Cortex
ENSMUSG00000062209	Erbb4	chr1:68078760:-	chr1:68085016:-	0.646685	0.149922	14.5837	0.164714	0.0181462	F2	0.279566	Yes	No	ESC
ENSMUSG00000025997	Ikzf2	chr1:69577797:-	chr1:69578694:-	0.546939	0.239743	4.79683	0.128047	0.0731707	F2	0.592635	Yes	No	Muscle
ENSMUSG00000026193	Fn1	chr1:71632096:-	chr1:71650671:-	0.964679	0.0185855	509.904	0.00773143	0.0626327	F1	0.045454	No	No	NA
ENSMUSG00000039395	Mreg	chr1:72205807:-	chr1:72247023:-	0.912732	0.0373932	45.2655	0.0210126	0.0528101	FU	0.122634	No	No	NA
ENSMUSG00000026189	Pecr	chr1:72305746:-	chr1:72305263:-	0.994391	0.00412669	453.528	0.00250686	0.404265	F1	0.00970869	No	No	NA
ENSMUSG00000039372	2020-03-04	chr1:72473686:-	chr1:72579309:-	0.784042	0.215958	8.79618	0.135803	0.0962838	FU	0.0966743	No	No	NA
ENSMUSG00000026185	Igfbp5	chr1:72904643:-	chr1:72904722:-	0.272842	0.267122	133.922	0.0501953	0.0221607	F2	0.117786	Yes	No	ESC,Cerebellum,Cerebral_Cortex,Heart,Kidney,Liver,Lung,Muscle,Spleen
ENSMUSG00000055322	Tns1	chr1:73956810:-	chr1:73959486:-	0.401258	0.30788	292.594	0.163867	0.121088	F2	0.535324	Yes	Yes	ESC,Cerebellum,Cerebral_Cortex,Heart,Kidney,Liver,Spleen
ENSMUSG00000006299	Aamp	chr1:74326420:-	chr1:74326449:-	0.991057	0.00894271	420.224	0.00445401	0.0155477	F1	0.0102142	No	No	NA
ENSMUSG00000006301	Tmbim1	chr1:74334823:-	chr1:74335521:-	0.89418	0.0989501	69.463	0.0139999	0.214249	FU	0.156526	No	No	NA
ENSMUSG00000033364	Usp37	chr1:74482084:-	chr1:74484304:-	0.794003	0.067524	21.2129	0.028095	0.148034	FU	0.242518	No	No	NA
ENSMUSG00000026135	Zfp142	chr1:74613015:-	chr1:74613257:-	0.308352	0.293672	28.0884	0.0332003	0.160665	F2	0.36108	Yes	Yes	ESC,Heart,Kidney,Liver,Lung,Muscle,Spleen
ENSMUSG00000006542	Prkag3	chr1:74785496:-	chr1:74785742:-	0.543476	0.164896	33.0813	0.0655361	0.117493	F2	0.167601	Yes	No	Lung
ENSMUSG00000047021	Cfap65	chr1:74948651:-	chr1:74961656:-	0.877986	0.0771301	12.5639	0.0131872	0.273111	FU	0.189636	No	No	NA
ENSMUSG00000006538	Ihh	chr1:74991889:-	chr1:74994297:-	0.862696	0.137304	19.7614	0.0964905	0.0813704	FU	-0.0116826	No	No	NA
ENSMUSG00000026162	Nhej1	chr1:75013925:-	chr1:75101162:-	0.744828	0.13627	2.98002	0.0766813	1.03475	FU	0.189108	No	No	NA
ENSMUSG00000033159	Cnppd1	chr1:75132344:-	chr1:75131787:-	0.905708	0.0703508	85.2719	0.0166754	0.357417	FU	0.159144	No	No	NA
ENSMUSG00000026198	Abcb6	chr1:75168290:-	chr1:75168196:-	0.875845	0.0885064	25.015	0.0123905	0.184713	FU	0.0835612	No	No	NA
ENSMUSG00000026200	Glb1l	chr1:75194115:-	chr1:75195908:-	0.460422	0.228621	15.2482	0.104849	0.28976	F2	0.197575	Yes	Yes	ESC,Kidney,Liver,Lung
ENSMUSG00000026202	Tuba4a	chr1:75212130:-	chr1:75211550:-	0.83256	0.161462	1389.89	0.0225801	NA	F2	0.442117	Yes	Yes	Cerebellum,Cerebral_Cortex
ENSMUSG00000033061	Resp18	chr1:75268774:-	chr1:75268802:-	0.995215	0.00478463	49.8172	0.00359137	0.348447	F1	0.00113992	No	No	NA
ENSMUSG00000026209	Dnpep	chr1:75305140:-	chr1:75304366:-	0.995059	0.00342284	48.6894	0.00286796	0.0770149	F1	0.00779121	No	No	NA
ENSMUSG00000026211	Obsl1	chr1:75482400:-	chr1:75487109:-	0.50846	0.277588	12.6899	0.0339465	0.161473	F2	0.689289	Yes	No	Cerebellum,Cerebral_Cortex,Kidney,Lung,Spleen
ENSMUSG00000026235	Epha4	chr1:77364797:-	chr1:77363757:-	0.679268	0.270797	53.2895	0.0315022	0.00863132	FU	0.192033	No	No	NA
ENSMUSG00000050711	Scg2	chr1:79431312:-	chr1:79431246:-	0.868999	0.125196	367.647	0.0408105	0.111903	FU	0.0107957	No	No	NA
ENSMUSG00000054702	Ap1s3	chr1:79603444:-	chr1:79603524:-	0.573591	0.341009	24.502	0.120633	0.0390947	F2	0.288409	Yes	Yes	Cerebellum,Liver,Lung,Spleen
ENSMUSG00000073643	Wdfy1	chr1:79698837:-	chr1:79701942:-	0.709443	0.188797	70.5787	0.0750935	0.0197909	F2	0.446003	Yes	No	Muscle
ENSMUSG00000026249	Serpine2	chr1:79790896:-	chr1:79791105:-	0.847365	0.143069	228.587	0.0362876	0.162376	FU	0.0912467	No	No	NA
ENSMUSG00000043230	Fam124b	chr1:80195271:-	chr1:80192005:-	0.897356	0.102644	3.85092	0.0601673	NA	FU	0.0290901	No	No	NA
ENSMUSG00000004364	Cul3	chr1:80263426:-	chr1:80263397:-	0.40819	0.257748	94.2355	0.0702693	0.00854701	F2	0.267681	Yes	Yes	ESC,Cerebellum,Cerebral_Cortex,Heart,Kidney,Lung,Spleen
ENSMUSG00000038608	Dock10	chr1:80497648:-	chr1:80734275:-	0.84259	0.0853854	26.5586	0.00263658	NA	FU	0.124984	No	No	NA
ENSMUSG00000055980	Irs1	chr1:82229680:-	chr1:82281967:-	0.968923	0.0180939	53.3264	0.0205838	0.0846975	F1	0.0413147	No	No	NA
ENSMUSG00000067158	Col4a4	chr1:82445008:-	chr1:82449350:-	0.739454	0.0818448	56.9033	0.0318264	NA	FU	0.0731592	No	No	NA
ENSMUSG00000026163	Sphkap	chr1:83252017:-	chr1:83313470:-	0.977482	0.0207343	145.766	0.0152603	0.300465	F1	0.036375	No	No	NA
ENSMUSG00000045658	Pid1	chr1:84032963:-	chr1:84032870:-	0.577539	0.154517	58.4008	0.0311136	0.377032	FU	0.182751	No	No	NA
ENSMUSG00000036766	Dner	chr1:84366415:-	chr1:84367339:-	0.985413	0.0100223	228.685	0.000280412	0.0475927	F1	0.0192766	No	No	NA
ENSMUSG00000026219	Trip12	chr1:84720879:-	chr1:84719332:-	0.593649	0.175751	246.403	0.052971	0.0326279	F2	0.308086	Yes	Yes	Cerebellum
ENSMUSG00000026220	Slc16a14	chr1:84900198:-	chr1:84901957:-	0.662143	0.337857	20.588	0.0499033	0.0766092	FU	0.768903	Yes	Yes	ESC
ENSMUSG00000052760	A630001G21Rik	chr1:87614264:-	chr1:87614453:-	0.994384	0.00561577	54.0762	0.000973619	1.08221	F1	NA	No	No	NA
ENSMUSG00000049608	Gpr55	chr1:87834893:-	chr1:87841236:-	0.952031	0.0479691	5.47754	0.0143426	0.217004	F1	NA	No	No	NA
ENSMUSG00000026239	Pde6d	chr1:88439590:-	chr1:88439616:-	0.917443	0.0825568	13.6665	0.00265269	0.0381862	FU	0.0881247	No	No	NA
ENSMUSG00000026247	Ecel1	chr1:89044234:-	chr1:89039449:-	0.996469	0.00353072	31.0825	0.00135286	0.035205	F1	0.00299385	No	No	NA
ENSMUSG00000079436	Kcnj13	chr1:89282942:-	chr1:89282915:-	0.298716	0.253459	3.89096	0.0103797	0.06588	F2	0.0779265	Yes	No	Cerebellum,Cerebral_Cortex,Lung
ENSMUSG00000026259	Ngef	chr1:89373409:-	chr1:89439511:-	0.533664	0.431782	50.6494	0.0306254	0.114759	FU	0.912548	Yes	No	ESC,Heart,Muscle,Spleen
ENSMUSG00000049866	Arl4c	chr1:90596774:-	chr1:90594800:-	0.514928	0.453723	83.9715	0.0277999	NA	F2	0.191743	Yes	Yes	ESC,Cerebellum,Cerebral_Cortex,Heart,Kidney,Liver,Lung,Spleen
ENSMUSG00000034486	Gbx2	chr1:91824532:-	chr1:91824638:-	0.985025	0.0149752	5.38564	0.00611589	0.0191424	F1	0.024661	No	No	NA
ENSMUSG00000067081	Asb18	chr1:91843398:-	chr1:91847334:-	0.439556	0.222544	22.4542	0.0565583	0.211042	F2	0.786994	Yes	Yes	Heart,Muscle
ENSMUSG00000026301	Iqca	chr1:91938711:-	chr1:91938740:-	0.696028	0.160067	6.03492	0.0762166	0.228085	FU	NA	No	No	NA
ENSMUSG00000048126	Col6a3	chr1:92663435:-	chr1:92664939:-	0.997743	0.00124775	104.467	0.00131576	NA	F1	0.00599813	No	No	NA
ENSMUSG00000055866	Per2	chr1:93312559:-	chr1:93314237:-	0.995045	0.00495495	14.8	0.000127361	0.114883	F1	0.00660003	No	No	NA
ENSMUSG00000073616	Cops9	chr1:94533734:-	chr1:94533708:-	0.997268	0.0017698	196.481	0.00120208	NA	F1	0.00122992	No	No	NA
ENSMUSG00000014602	Kif1a	chr1:94912037:-	chr1:94914327:-	0.903369	0.0261564	114.744	0.023668	0.00475511	FU	0.117411	No	No	NA
ENSMUSG00000034159	2310007B03Rik	chr1:95048159:-	chr1:95047932:-	0.647366	0.352634	11.5768	-0.0112012	0.14218	FU	0.0218265	No	No	NA
ENSMUSG00000026273	Mterf4	chr1:95197803:-	chr1:95197871:-	0.9622	0.0156007	25.5751	0.0104449	0.577108	F1	0.0407556	No	No	NA
ENSMUSG00000026274	Pask	chr1:95206413:-	chr1:95206061:-	0.763029	0.103349	15.5982	0.0807476	0.392405	FU	0.238572	No	No	NA
ENSMUSG00000026277	Stk25	chr1:95518482:-	chr1:95517324:-	0.806194	0.063114	18.7708	0.025801	NA	FU	0.141188	No	No	NA
ENSMUSG00000026279	Thap4	chr1:95601981:-	chr1:95645795:-	0.983648	0.0115785	33.5246	0.00517192	0.130709	F1	0.0777713	No	No	NA
ENSMUSG00000026281	Dtymk	chr1:95689160:-	chr1:95697072:-	0.808431	0.0659147	63.7711	0.0247937	0.135338	FU	0.11673	No	No	NA
ENSMUSG00000040710	St8sia4	chr1:97484259:-	chr1:97523967:-	0.953208	0.0420348	24.6328	-0.00234932	0.0251329	FU	0.105523	No	No	NA
ENSMUSG00000040693	Slco4c1	chr1:98712847:-	chr1:98712978:-	0.975071	0.0249285	3.47674	0.0168891	0.0975095	F1	NA	No	No	NA
ENSMUSG00000044768	D1Ertd622e	chr1:99540482:-	chr1:99541593:-	0.931399	0.0581048	23.0351	0.0384702	0.116614	FU	0.102425	No	No	NA
ENSMUSG00000040648	Ppip5k2	chr1:99602736:-	chr1:99602622:-	0.90954	0.0770631	127.675	0.020428	0.0544061	FU	0.0931905	No	No	NA
ENSMUSG00000047496	Rnf152	chr1:107173494:-	chr1:107173586:-	0.873967	0.0614855	27.201	0.0397113	0.0255102	FU	0.0982591	No	No	NA
ENSMUSG00000056536	Pign	chr1:107415003:-	chr1:107415512:-	0.301046	0.248164	10.1967	0.041435	0.176957	F2	0.234674	Yes	Yes	ESC,Cerebral_Cortex,Heart,Kidney,Liver,Lung,Muscle,Spleen
ENSMUSG00000057329	Bcl2	chr1:108434755:-	chr1:108608752:-	0.604996	0.174775	17.1442	0.0595885	0.123819	F2	0.433012	Yes	No	Muscle,Spleen
ENSMUSG00000009905	Kdsr	chr1:108620477:-	chr1:108619923:-	0.444444	0.160161	36.2291	0.0445922	0.0894495	FU	0.376161	No	No	Muscle
ENSMUSG00000009907	Vps4b	chr1:108667734:-	chr1:108668453:-	0.771821	0.0531941	82.9526	0.0172485	0.00641026	FU	0.105829	No	No	NA
ENSMUSG00000047216	Cdh19	chr1:112784895:-	chr1:112844023:-	0.818331	0.117066	4.53393	0.0249706	0.265829	FU	0.0431438	No	No	NA
ENSMUSG00000038702	Dsel	chr1:113755278:-	chr1:113755307:-	0.438524	0.364357	10.5864	0.0708913	0.131443	F2	0.16597	Yes	Yes	Cerebellum,Cerebral_Cortex,Heart,Kidney,Lung,Muscle,Spleen
ENSMUSG00000026374	Tsn	chr1:120197202:-	chr1:120195094:-	0.369224	0.368201	302.099	0.0292291	0.011011	F2	0.0573762	Yes	Yes	ESC,Cerebellum,Cerebral_Cortex,Heart,Kidney,Liver,Lung,Muscle,Spleen
ENSMUSG00000048402	Gli2	chr1:120730709:-	chr1:120730630:-	0.940996	0.0220988	12.7906	0.0272725	0.13111	F1	0.0603987	No	No	NA
ENSMUSG00000037035	Inhbb	chr1:121312040:-	chr1:121312204:-	0.98317	0.0168296	5.18999	-0.000311263	0.00609756	F1	0.0269554	No	No	NA
ENSMUSG00000004451	Ralb	chr1:121366887:-	chr1:121367792:-	0.93853	0.0295802	68.062	0.0126969	0.0724352	F1	0.0393928	No	No	NA
ENSMUSG00000026383	Epb41l5	chr1:121441609:-	chr1:121491651:-	0.492917	0.174549	24.6714	0.0250555	0.251234	F2	0.77474	Yes	Yes	Kidney,Liver,Lung,Muscle
ENSMUSG00000026384	Ptpn4	chr1:121549044:-	chr1:121550831:-	0.650497	0.0742583	15.2171	0.0441775	0.0417633	FU	0.409421	No	No	NA
ENSMUSG00000036975	Tmem177	chr1:121806287:-	chr1:121804467:-	0.85925	0.14075	19.8308	0.0318662	0.316883	FU	0.21548	No	No	NA
ENSMUSG00000050777	Tmem37	chr1:121964100:-	chr1:121964442:-	0.996636	0.0015293	70.7092	3.87905e-06	0.190842	F1	0.0104553	No	No	NA
ENSMUSG00000026385	Dbi	chr1:122009867:-	chr1:122010049:-	0.967553	0.032061	1841.78	0.0126824	0.402209	F1	0.0396548	No	No	NA
ENSMUSG00000026389	Steap3	chr1:122123993:-	chr1:122122991:-	0.454828	0.212158	13.8508	0.0754791	0.0480333	F2	0.160206	Yes	Yes	Cerebral_Cortex,Liver,Lung
ENSMUSG00000003721	Insig2	chr1:123202265:-	chr1:123200930:-	0.496558	0.45112	75.4977	0.109798	0.0117911	F2	0.632326	Yes	Yes	ESC,Cerebellum,Cerebral_Cortex,Heart,Lung,Spleen
ENSMUSG00000001674	Ddx18	chr1:123450412:-	chr1:123444198:-	0.953844	0.0330318	20.6274	0.0036403	0.135505	F1	0.0702907	No	No	NA
ENSMUSG00000036815	Dpp10	chr1:125228719:-	chr1:125230313:-	0.410916	0.343474	78.0905	0.046354	0.193804	F2	0.055738	Yes	Yes	Cerebellum,Cerebral_Cortex
ENSMUSG00000026341	Actr3	chr1:127289486:-	chr1:127289819:-	0.747878	0.197831	214.192	0.0307482	0.119071	FU	0.0974822	No	No	NA
ENSMUSG00000026344	Lypd1	chr1:127768616:-	chr1:127768858:-	0.570623	0.31738	63.9084	0.0947492	0.066633	FU	0.0189172	No	No	NA
ENSMUSG00000026347	Tmem163	chr1:129387474:-	chr1:129387265:-	0.712844	0.185144	22.894	0.0638483	0.0733371	FU	0.0661975	No	No	NA
ENSMUSG00000036086	Zranb3	chr1:129850761:-	chr1:129850858:-	0.811922	0.169523	16.5693	0.064093	0.311717	FU	0.210015	No	No	NA
ENSMUSG00000026354	Lct	chr1:130181333:-	chr1:130217362:-	0.976618	0.0233817	7.15477	-0.00605093	0.206593	F1	NA	No	No	NA
ENSMUSG00000026355	Mcm6	chr1:130228167:-	chr1:130230131:-	0.958816	0.0360511	54.8691	0.0152958	0.0277778	F1	0.0786877	No	No	NA
ENSMUSG00000026356	Dars	chr1:130260284:-	chr1:130308908:-	0.892261	0.089003	45.0245	0.0169138	0.0541126	FU	0.297345	No	No	NA
ENSMUSG00000045382	Cxcr4	chr1:130484776:-	chr1:130485078:-	0.984089	0.014779	79.8954	0.00924792	0.034215	F1	0.0526275	No	No	NA
ENSMUSG00000026405	C4bp	chr1:132532505:-	chr1:132532637:-	0.862558	0.137442	244.234	0.00236779	0.865251	FU	NA	No	No	NA
ENSMUSG00000016528	Mapkapk2	chr1:132950277:-	chr1:132951599:-	0.980671	0.0103035	348.765	0.00351567	0.0276817	F1	0.00932363	No	No	NA
ENSMUSG00000016526	Dyrk3	chr1:133025018:-	chr1:133024315:-	0.933418	0.035276	17.3966	-0.00347099	0.0767142	F1	0.0332562	No	No	NA
ENSMUSG00000026430	Rassf5	chr1:133072987:-	chr1:133098832:-	0.966759	0.0301134	90.5307	0.0108582	0.0914127	FU	0.263913	No	No	NA
ENSMUSG00000042349	Ikbke	chr1:133151179:-	chr1:133150918:-	0.981683	0.0126817	11.8493	0.0045062	0.116785	F1	0.00780815	No	No	NA
ENSMUSG00000026425	Srgap2	chr1:133183070:-	chr1:133191795:-	0.515945	0.426962	118.225	0.0551304	0.0220408	F2	0.577102	Yes	Yes	Heart,Liver,Lung,Muscle,Spleen
ENSMUSG00000026437	Cdk18	chr1:134010231:-	chr1:134010110:-	0.945553	0.0333533	15.6862	0.00246362	0.0475059	FU	0.0658007	No	No	NA
ENSMUSG00000053024	Cntn2	chr1:134408357:-	chr1:134406003:-	0.913862	0.0602874	24.7212	0.0219092	0.0762372	FU	0.0767839	No	No	NA
ENSMUSG00000026442	Nfasc	chr1:134461267:-	chr1:134465826:-	0.515909	0.255708	106.966	0.0494367	0.0263158	F2	0.569397	Yes	Yes	ESC,Spleen
ENSMUSG00000054387	Mdm4	chr1:134882797:-	chr1:134879713:-	0.924187	0.0198398	117.02	0.00717772	0.136952	FU	0.0564439	No	No	NA
ENSMUSG00000070643	Sox13	chr1:135278880:-	chr1:135278927:-	0.949632	0.0503679	11.227	0.00808496	0.127027	F1	0.0415901	No	No	NA
ENSMUSG00000090553	Snrpe	chr1:135500453:-	chr1:135500231:-	0.980567	0.0163824	219.501	0.00687696	NA	F1	0.0282487	No	No	NA
ENSMUSG00000010311	Optc	chr1:135793770:-	chr1:135801459:-	0.963043	0.0369572	3.57671	0.0232548	0.489336	FU	0.0855753	No	No	NA
ENSMUSG00000041577	Prelp	chr1:135806892:-	chr1:135808976:-	0.759983	0.0863308	39.4361	0.0176163	0.0604891	FU	0.277969	No	No	NA
ENSMUSG00000020423	Btg2	chr1:135971904:-	chr1:135973451:-	0.873754	0.102947	60.9835	0.0320422	0.0321901	FU	0.245888	No	No	NA
ENSMUSG00000042429	Adora1	chr1:136097934:-	chr1:136095799:-	0.632862	0.291036	150.88	0.0676455	0.0418388	F2	0.155792	Yes	Yes	Lung
ENSMUSG00000026458	Ppfia4	chr1:136193356:-	chr1:136194952:-	0.615731	0.369513	83.095	0.0408415	0.0712682	F2	0.260775	Yes	Yes	ESC,Cerebral_Cortex,Heart
ENSMUSG00000073557	Ppp1r12b	chr1:136651235:-	chr1:136772541:-	0.77045	0.116702	70.7705	0.0566511	0.156348	FU	0.158954	No	No	NA
ENSMUSG00000042793	Lgr6	chr1:136879878:-	chr1:136882929:-	0.578708	0.246296	9.34685	0.048637	0.11003	F2	0.284439	Yes	Yes	Heart
ENSMUSG00000003051	Elf3	chr1:137150151:-	chr1:137150364:-	0.991338	0.00866236	36.7794	0.00526866	0.0973036	F1	0.0146706	No	No	NA
ENSMUSG00000041926	Rnpep	chr1:137159289:-	chr1:137170512:-	0.994278	0.00506874	125.321	-0.000321191	0.14957	F1	0.0114879	No	No	NA
ENSMUSG00000062580	Timm17a	chr1:137198123:-	chr1:137198257:-	0.359527	0.296538	87.4016	0.0544597	0.0467491	F2	0.269827	Yes	Yes	ESC,Cerebellum,Heart,Kidney,Liver,Lung,Muscle,Spleen
ENSMUSG00000041889	Shisa4	chr1:137268037:-	chr1:137267634:-	0.741246	0.218898	110.21	0.0748855	0.0581304	FU	0.166567	No	No	NA
ENSMUSG00000041879	Ipo9	chr1:137281050:-	chr1:137278894:-	0.506431	0.353411	54.0814	0.0226424	0.0083682	F2	0.331747	Yes	No	Cerebellum,Cerebral_Cortex,Kidney,Liver,Muscle,Spleen
ENSMUSG00000009418	Nav1	chr1:137335415:-	chr1:137332697:-	0.306589	0.166502	82.5461	0.0436256	0.0290892	F2	0.168477	Yes	Yes	Cerebellum,Cerebral_Cortex,Heart,Kidney,Liver,Lung,Spleen
ENSMUSG00000051985	Igfn1	chr1:137850153:-	chr1:137849777:-	0.942748	0.0533371	32.2174	-0.0108784	0.537133	F1	0.0454087	No	No	NA
ENSMUSG00000041570	Camsap2	chr1:138164864:-	chr1:138164830:-	0.467921	0.385241	62.2255	0.0406614	0.0919586	F2	0.1923	Yes	Yes	ESC,Cerebellum,Cerebral_Cortex,Heart,Kidney,Liver,Lung,Muscle
ENSMUSG00000026398	Nr5a2	chr1:138739148:-	chr1:138817874:-	0.756165	0.144634	59.8951	0.0402545	0.0722071	FU	0.0215212	No	No	NA
ENSMUSG00000026395	Ptprc	chr1:139959997:-	chr1:139960939:-	0.973407	0.0217984	65.2846	0.00382368	0.544232	F1	0.0348544	No	No	NA
ENSMUSG00000026393	Nek7	chr1:140382274:-	chr1:140381492:-	0.416085	0.275317	107.163	0.0602012	0.0182482	F2	0.173944	Yes	Yes	Cerebellum,Cerebral_Cortex,Heart,Kidney,Liver,Lung,Muscle
ENSMUSG00000019230	Lhx9	chr1:140721763:-	chr1:140724578:-	0.597335	0.185845	6.5143	0.00222525	0.122479	FU	-0.0123598	No	No	NA
ENSMUSG00000079283	2310009B15Rik	chr1:140748613:-	chr1:140748560:-	0.619661	0.365002	8.37883	0.0366659	0.549741	F2	0.17629	Yes	No	Liver,Lung,Spleen
ENSMUSG00000057037	Cfhr1	chr1:141443639:-	chr1:141444277:-	0.767441	0.0971151	35.5463	0.0294189	0.537834	FU	NA	No	No	NA
ENSMUSG00000033898	Cfhr2	chr1:141707048:-	chr1:141706869:-	0.706912	0.28232	51.3972	0.00378763	NA	FU	NA	No	No	NA
ENSMUSG00000026365	Cfh	chr1:141982436:-	chr1:141998162:-	0.953868	0.0305323	49.7551	0.0141709	NA	F1	0.0275575	No	No	NA
ENSMUSG00000026361	Cdc73	chr1:145450750:-	chr1:145445931:-	0.459736	0.132893	54.5256	0.0444107	NA	F2	0.206332	Yes	Yes	Cerebellum,Cerebral_Cortex
ENSMUSG00000018199	Trove2	chr1:145597920:-	chr1:145602702:-	0.857338	0.0563222	77.8331	0.0162007	0.114163	FU	0.0332501	No	No	NA
ENSMUSG00000026360	Rgs2	chr1:145848120:-	chr1:145848725:-	0.749197	0.116417	138.584	0.0522983	0.0301869	FU	0.204697	No	No	NA
ENSMUSG00000026357	Rgs18	chr1:146599964:-	chr1:146600689:-	0.770655	0.205616	10.9204	-0.00810419	0.14722	FU	NA	No	No	NA
ENSMUSG00000056220	Pla2g4a	chr1:151676758:-	chr1:151712041:-	0.643618	0.17608	7.39326	0.131254	0.0251371	FU	0.127934	No	No	NA
ENSMUSG00000006010	BC003331	chr1:152208441:-	chr1:152228629:-	0.888512	0.0337678	16.5994	0.0517996	0.267016	FU	0.123601	No	No	NA
ENSMUSG00000006014	Prg4	chr1:152297017:-	chr1:152296946:-	0.546257	0.372178	9.1129	0.0872333	0.44468	F2	0.104507	Yes	No	Liver
ENSMUSG00000066842	Hmcn1	chr1:152409637:-	chr1:152788560:-	0.678915	0.296027	9.99242	0.196002	0.13221	F2	0.228697	Yes	Yes	Lung
ENSMUSG00000052748	Swt1	chr1:153215507:-	chr1:153214828:-	0.756354	0.224328	62.291	0.0654634	0.386514	FU	0.309399	No	No	NA
ENSMUSG00000032666	1700025G04Rik	chr1:153739715:-	chr1:153731654:-	0.403202	0.238329	50.4578	0.0537125	0.0714286	F2	0.428006	Yes	Yes	Cerebellum,Cerebral_Cortex,Kidney,Liver
ENSMUSG00000014980	Tsen15	chr1:154217865:-	chr1:154227015:-	0.966166	0.0172649	34.421	0.0116008	0.113562	F1	0.056953	No	No	NA
ENSMUSG00000026482	Rgl1	chr1:154364660:-	chr1:154365954:-	0.515138	0.219653	40.0193	0.104079	0.109883	F2	0.270976	Yes	Yes	Muscle
ENSMUSG00000026479	Lamc2	chr1:154969886:-	chr1:154997117:-	0.945483	0.0173564	16.3986	0.0280095	0.150895	FU	0.114976	No	No	NA
ENSMUSG00000026478	Lamc1	chr1:155066052:-	chr1:155129495:-	0.73119	0.109267	42.9199	0.0782743	0.0451403	F2	0.477119	Yes	No	Muscle
ENSMUSG00000042699	Dhx9	chr1:155302890:-	chr1:155320279:-	0.890417	0.0714177	109.69	0.0424261	0.0161725	FU	0.251378	No	No	NA
ENSMUSG00000042684	Npl	chr1:155350145:-	chr1:155349744:-	0.948195	0.0309596	8.50194	0.0352603	0.200818	F1	-0.00840461	No	No	NA
ENSMUSG00000004110	Cacna1e	chr1:156237861:-	chr1:156237958:-	0.742932	0.248073	64.2097	0.0268668	0.0196078	FU	0.0186447	No	No	NA
ENSMUSG00000056708	Ier5	chr1:156944656:-	chr1:156943497:-	0.980505	0.0173977	246.978	0.00596386	0.154077	F1	0.0205864	No	No	NA
ENSMUSG00000026471	Mr1	chr1:156974405:-	chr1:156974431:-	0.616326	0.180778	7.86095	0.0545175	0.280541	FU	0.161878	No	No	NA
ENSMUSG00000033722	BC034090	chr1:157059601:-	chr1:157055267:-	0.990095	0.00584746	43.3032	0.000617757	0.570201	F1	0.0185449	No	No	NA
ENSMUSG00000026469	Xpr1	chr1:157122831:-	chr1:157122880:-	0.316051	0.312826	78.7755	0.0353918	0.105976	F2	0.20552	Yes	Yes	ESC,Cerebellum,Cerebral_Cortex,Heart,Kidney,Liver,Lung,Muscle,Spleen
ENSMUSG00000033684	Qsox1	chr1:157625292:-	chr1:157627657:-	0.9977	0.00222921	334.884	0.00229355	0.239964	F1	0.00368719	No	No	NA
ENSMUSG00000033671	Cep350	chr1:157692094:-	chr1:157695660:-	0.827219	0.137995	28.5075	0.0646582	0.206953	FU	0.235476	No	No	NA
ENSMUSG00000026466	Tor1aip1	chr1:157851821:-	chr1:157853911:-	0.464342	0.314436	106.503	0.112422	0.302478	F2	0.443866	Yes	No	ESC,Liver,Muscle,Spleen
ENSMUSG00000060985	Tdrd5	chr1:158185527:-	chr1:158185426:-	0.528718	0.19426	5.11502	0.0155012	0.189803	F2	0.315516	Yes	No	NA
ENSMUSG00000026600	Soat1	chr1:158354659:-	chr1:158359922:-	0.489636	0.23055	37.0454	0.150293	0.16376	F2	0.32301	Yes	No	ESC,Liver,Spleen
ENSMUSG00000060519	Tor3a	chr1:158585152:-	chr1:158583748:-	0.623871	0.241257	21.7947	0.0644775	0.351921	F2	0.320922	Yes	Yes	Cerebellum,Cerebral_Cortex
ENSMUSG00000033557	Fam20b	chr1:158608676:-	chr1:158608710:-	0.571017	0.336745	95.9951	0.112642	0.0356394	FU	0.539418	Yes	Yes	Muscle
ENSMUSG00000026594	Ralgps2	chr1:158734297:-	chr1:158738960:-	0.5571	0.201133	36.9642	0.064914	0.0352827	F2	0.671083	Yes	No	ESC,Muscle
ENSMUSG00000070565	Rasal2	chr1:159065320:-	chr1:159335160:-	0.407394	0.206495	29.763	0.0535115	0.0537634	F2	0.353195	Yes	No	Kidney,Liver,Muscle,Spleen
ENSMUSG00000004031	Brinp2	chr1:160175475:-	chr1:160175396:-	0.61852	0.202203	21.2335	0.0193783	0.0517116	FU	0.0315308	No	No	NA
ENSMUSG00000014226	Cacybp	chr1:162133052:-	chr1:162133312:-	0.542616	0.199343	93.0061	0.0259004	0.0470424	F2	0.222528	Yes	Yes	ESC
ENSMUSG00000026721	Rabgap1l	chr1:162149305:-	chr1:162165052:-	0.537713	0.123658	86.0139	0.0486563	0.122905	F2	0.470869	Yes	Yes	Heart
ENSMUSG00000043467	Zbtb37	chr1:162933053:-	chr1:162938923:-	0.839724	0.090951	16.1366	0.0315252	0.0701403	F2	0.510287	Yes	No	Liver
ENSMUSG00000026709	Dars2	chr1:162971620:-	chr1:162971652:-	0.364253	0.358586	13.8215	0.112349	0.236916	F2	0.667465	Yes	No	ESC,Cerebellum,Cerebral_Cortex,Heart,Kidney,Liver,Lung,Muscle,Spleen
ENSMUSG00000026705	Klhl20	chr1:163018522:-	chr1:163024292:-	0.602597	0.184889	10.2692	0.122361	NA	F2	0.335711	Yes	Yes	NA
ENSMUSG00000026701	Prdx6	chr1:163171140:-	chr1:163171679:-	0.936218	0.061296	989.622	0.00744652	NA	FU	0.0788371	No	No	NA
ENSMUSG00000000817	Fasl	chr1:163710958:-	chr1:163711031:-	0.876263	0.123737	2.17281	-0.0626667	0.333554	FU	NA	No	No	NA
ENSMUSG00000040297	Suco	chr1:163746974:-	chr1:163747739:-	0.979598	0.0084279	112.177	0.00426936	0.196439	F1	0.0310425	No	No	NA
ENSMUSG00000040265	Dnm3	chr1:163917433:-	chr1:163936253:-	0.454116	0.249405	48.6306	0.0444649	0.0241975	F2	0.725601	Yes	No	Heart,Kidney,Lung,Muscle,Spleen
ENSMUSG00000026694	Mettl13	chr1:164463802:-	chr1:164462256:-	0.676897	0.30431	11.3219	0.0316838	NA	F2	0.327262	Yes	Yes	Cerebellum,Cerebral_Cortex
ENSMUSG00000040225	Prrc2c	chr1:164601919:-	chr1:164640518:-	0.68226	0.275724	104.639	0.0634299	NA	FU	0.577882	Yes	Yes	Muscle
ENSMUSG00000026692	Fmo4	chr1:164723319:-	chr1:164733703:-	0.948446	0.0406669	98.0072	0.00657184	0.244817	F1	0.0170281	No	No	NA
ENSMUSG00000040181	Fmo1	chr1:164759692:-	chr1:164770347:-	0.972802	0.0271977	60.5716	0.00754912	0.128381	F1	0.0501891	No	No	NA
ENSMUSG00000026586	Prrx1	chr1:165175252:-	chr1:165188502:-	0.332633	0.123691	21.648	0.0363249	NA	F2	0.111031	Yes	No	Cerebellum,Cerebral_Cortex,Kidney,Spleen
ENSMUSG00000040124	Gorab	chr1:165315039:-	chr1:165315358:-	0.841102	0.078357	10.4031	0.0165685	0.351562	FU	0.10499	No	No	NA
ENSMUSG00000040113	Mettl11b	chr1:165632392:-	chr1:165632211:-	0.593255	0.406745	6.82222	0.117593	0.0155963	F2	NA	Yes	No	Muscle
ENSMUSG00000026577	Blzf1	chr1:166221302:-	chr1:166221519:-	0.690491	0.206701	32.5811	0.0651383	0.172707	FU	0.301502	No	No	NA
ENSMUSG00000026576	Atp1b1	chr1:166367243:-	chr1:166367947:-	0.573564	0.139137	864.069	0.0452396	0.0676533	F2	0.223614	Yes	Yes	Liver
ENSMUSG00000040848	Sft2d2	chr1:167104468:-	chr1:167105841:-	0.856203	0.0712813	86.4104	0.0399699	0.176451	FU	0.164018	No	No	NA
ENSMUSG00000040843	Tiprl	chr1:167145057:-	chr1:167145228:-	0.880705	0.0466568	147.767	0.0238316	0.0284757	FU	0.0738348	No	No	NA
ENSMUSG00000026571	Dcaf6	chr1:167259835:-	chr1:167259642:-	0.640944	0.143706	312.684	0.0323555	0.116971	FU	0.0808127	No	No	NA
ENSMUSG00000026566	Mpzl1	chr1:167522371:-	chr1:167522312:-	0.965995	0.0253019	55.5733	0.0106415	0.0551671	F1	0.02511	No	No	NA
ENSMUSG00000040723	Rcsd1	chr1:167579076:-	chr1:167580040:-	0.934791	0.0483504	35.7492	0.00970276	0.354877	FU	0.1546	No	No	NA
ENSMUSG00000026565	Pou2f1	chr1:167795285:-	chr1:167805587:-	0.82265	0.149284	118.689	0.056758	0.0860832	FU	0.172374	No	No	NA
ENSMUSG00000026564	Dusp27	chr1:168028281:-	chr1:168041533:-	0.965171	0.0281585	64.0734	0.0392922	0.134439	FU	0.098364	No	No	NA
ENSMUSG00000040596	Pogk	chr1:168323741:-	chr1:168324999:-	0.459949	0.354783	14.1087	0.0860224	0.102703	F2	0.230191	Yes	Yes	Cerebellum,Cerebral_Cortex,Heart,Kidney,Liver,Muscle
ENSMUSG00000026688	Mgst3	chr1:169302512:-	chr1:169302097:-	0.928188	0.0688997	82.2279	0.0361527	0.0918791	FU	0.223107	No	No	NA
ENSMUSG00000026683	Nuf2	chr1:171428442:-	chr1:171440248:-	0.996667	0.00333323	23.7448	0.00052554	0.391892	F1	0.00509963	No	No	NA
ENSMUSG00000038530	Rgs4	chr1:171671804:-	chr1:171671611:-	0.757258	0.222721	43.4604	0.0655351	0.0389462	F2	0.352633	Yes	Yes	Cerebral_Cortex
ENSMUSG00000026675	Hsd17b7	chr1:171879671:-	chr1:171882506:-	0.39065	0.32104	58.4884	0.0769559	0.217548	F2	0.0987147	Yes	No	Cerebellum,Cerebral_Cortex,Heart,Kidney,Liver,Lung,Muscle,Spleen
ENSMUSG00000026674	Ddr2	chr1:171902438:-	chr1:171907759:-	0.469851	0.282406	45.9595	0.0335968	0.0363933	F2	0.299784	Yes	No	ESC,Liver,Lung,Muscle
ENSMUSG00000026670	Uap1	chr1:172072133:-	chr1:172072165:-	0.835783	0.141362	87.0262	0.0309295	0.0647223	FU	0.0687399	No	No	NA
ENSMUSG00000026667	Uhmk1	chr1:172123554:-	chr1:172128379:-	0.973719	0.00986489	80.2301	0.00579111	NA	F1	0.0305795	No	No	NA
ENSMUSG00000038473	Nos1ap	chr1:172244831:-	chr1:172245601:-	0.76678	0.219494	33.2192	0.00816234	0.0487375	FU	0.892211	Yes	Yes	Cerebellum,Cerebral_Cortex
ENSMUSG00000026663	Atf6	chr1:172634808:-	chr1:172637329:-	0.670558	0.0882366	124.382	0.0753012	0.108664	FU	0.337568	No	No	NA
ENSMUSG00000026659	Dusp12	chr1:172804319:-	chr1:172804072:-	0.775415	0.115661	50.0681	0.0155325	0.211645	FU	0.273224	No	No	NA
ENSMUSG00000026656	Fcgr2b	chr1:172890689:-	chr1:172890790:-	0.965619	0.0343812	10.3346	0.00236106	NA	F1	0.0479078	No	No	NA
ENSMUSG00000058076	Sdhc	chr1:173059295:-	chr1:173059437:-	0.897561	0.0455857	516.904	0.0589308	0.292522	FU	0.184841	No	No	NA
ENSMUSG00000038370	Pcp4l1	chr1:173103395:-	chr1:173103900:-	0.506944	0.48816	81.356	0.0871269	0.0715413	F2	0.210313	Yes	Yes	Cerebellum,Cerebral_Cortex,Heart,Kidney,Liver,Lung,Muscle
ENSMUSG00000005674	Tomm40l	chr1:173149242:-	chr1:173147933:-	0.636111	0.145681	58.0432	0.0442764	0.0325534	FU	0.276498	No	No	NA
ENSMUSG00000058715	Fcer1g	chr1:173159708:-	chr1:173160927:-	0.993608	0.0063924	19.344	0.00612629	0.334579	F1	0.0133772	No	No	NA
ENSMUSG00000013593	Ndufs2	chr1:173164989:-	chr1:173165023:-	0.999179	0.000820802	357.708	0.000545772	0.0551948	F1	0.000926838	No	No	NA
ENSMUSG00000062729	Ppox	chr1:173207123:-	chr1:173206119:-	0.795492	0.155887	10.0096	0.0178553	0.217706	FU	0.184993	No	No	NA
ENSMUSG00000053483	Usp21	chr1:173212080:-	chr1:173216336:-	0.955197	0.0448028	34.8193	0.020851	0.108397	FU	0.160082	No	No	NA
ENSMUSG00000013997	Nit1	chr1:173272375:-	chr1:173271441:-	0.635882	0.276608	45.1192	0.0705615	0.113294	F2	0.356831	Yes	No	Muscle
ENSMUSG00000045259	Klhdc9	chr1:173288846:-	chr1:173288577:-	0.964926	0.0226735	13.1995	0.00381565	0.224227	F1	0.0305422	No	No	NA
ENSMUSG00000038179	Slamf7	chr1:173561624:-	chr1:173568795:-	0.372012	0.23245	27.6079	0.0900218	0.813507	F2	0.108455	Yes	No	Lung
ENSMUSG00000026556	Vangl2	chr1:173934502:-	chr1:173931091:-	0.465287	0.30633	7.67057	0.162194	NA	F2	0.288491	Yes	No	Cerebellum,Kidney,Lung,Spleen
ENSMUSG00000003458	Ncstn	chr1:173996229:-	chr1:173996150:-	0.876703	0.123297	12.8215	0.0660657	0.119928	FU	0.233908	No	No	NA
ENSMUSG00000013698	Pea15a	chr1:174126859:-	chr1:174127584:-	0.81799	0.085832	194.829	0.0151502	0.0199626	FU	0.124834	No	No	NA
ENSMUSG00000007122	Casq1	chr1:174140028:-	chr1:174140054:-	0.980249	0.00837077	383.468	0.00828261	0.0243013	F1	0.0752411	No	No	NA
ENSMUSG00000007097	Atp1a2	chr1:174201840:-	chr1:174204195:-	0.22112	0.154672	767.64	0.0593273	NA	F2	0.686888	Yes	Yes	ESC,Cerebellum,Cerebral_Cortex,Heart,Kidney,Liver,Lung,Muscle,Spleen
ENSMUSG00000053318	Slamf8	chr1:174511889:-	chr1:174519082:-	0.991151	0.00884922	21.3266	0.00239907	0.29142	F1	0.00666434	No	No	NA
ENSMUSG00000026544	Dusp23	chr1:174560900:-	chr1:174562390:-	0.466362	0.27888	14.7351	0.0709232	0.101952	F2	0.42227	Yes	No	Cerebellum,Cerebral_Cortex,Kidney,Spleen
ENSMUSG00000037872	Ackr1	chr1:175262021:-	chr1:175257317:-	0.998263	0.00173726	36.9061	-0.000422863	NA	F1	0.00290741	No	No	NA
ENSMUSG00000005338	Cadm3	chr1:175264980:-	chr1:175264389:-	0.867512	0.0311091	236.471	0.0384605	0.0220049	FU	0.193575	No	No	NA
ENSMUSG00000070501	Ifi214	chr1:175451450:-	chr1:175454981:-	0.963202	0.0367978	14.3048	0.000446233	NA	F1	NA	No	No	NA
ENSMUSG00000073490	Ifi207	chr1:175653558:-	chr1:175660715:-	0.917409	0.0825912	8.01379	-0.00644094	NA	FU	0.0665604	No	No	NA
ENSMUSG00000073489	Ifi204	chr1:175677424:-	chr1:175681759:-	0.968392	0.0199881	7.74588	0.00530802	NA	F1	0.0181656	No	No	NA
ENSMUSG00000039997	Ifi203	chr1:175852420:-	chr1:175857016:-	0.8938	0.0526942	6.58248	-0.00706398	NA	FU	0.0780606	No	No	NA
ENSMUSG00000050069	Grem2	chr1:176763920:-	chr1:176764441:-	0.755674	0.118207	9.79977	0.0629899	0.011236	FU	0.175266	No	No	NA
ENSMUSG00000026527	Rgs7	chr1:176989207:-	chr1:176988266:-	0.993804	0.00619647	47.8618	0.000979466	0.0269542	F1	0.00452829	No	No	NA
ENSMUSG00000026526	Fh1	chr1:177531509:-	chr1:177530505:-	0.940125	0.0333669	159.041	0.0252537	0.0717833	FU	0.128005	No	No	NA
ENSMUSG00000026525	Opn3	chr1:177592558:-	chr1:177612368:-	0.56928	0.412449	13.156	0.0670189	0.0492701	F2	0.566006	Yes	Yes	ESC,Lung,Spleen
ENSMUSG00000057335	Cep170	chr1:178663793:-	chr1:178659207:-	0.789555	0.0448435	33.7607	0.0720308	NA	FU	0.284084	No	No	NA
ENSMUSG00000019699	Akt3	chr1:178950207:-	chr1:178952247:-	0.381617	0.227189	42.5682	0.0552863	0.0600725	F2	0.282793	Yes	No	ESC,Heart,Liver,Lung,Muscle
ENSMUSG00000015961	Adss	chr1:179693307:-	chr1:179693662:-	0.433728	0.240546	53.7798	0.0833433	0.0231381	F2	0.22815	Yes	Yes	Cerebellum,Cerebral_Cortex,Kidney,Liver,Lung,Spleen
ENSMUSG00000055067	Smyd3	chr1:180887381:-	chr1:181121855:-	0.459162	0.0997761	36.9145	0.0439479	NA	F2	0.478458	Yes	Yes	Cerebellum
ENSMUSG00000026492	Tfb2m	chr1:181458175:-	chr1:181463066:-	0.926047	0.0666917	16.2132	0.0289476	0.362373	F2	0.376594	Yes	No	ESC
ENSMUSG00000053963	Stum	chr1:182362512:-	chr1:182366789:-	0.711721	0.13884	30.9923	0.0597421	0.0713213	FU	0.366525	No	No	NA
ENSMUSG00000060743	H3f3a	chr1:182732852:-	chr1:182732691:-	0.724058	0.239636	147.034	0.0444373	NA	FU	0.208631	No	No	NA
ENSMUSG00000038776	Ephx1	chr1:182919687:-	chr1:182944156:-	0.964414	0.021652	42.8957	0.0210885	0.110529	F1	0.0474648	No	No	NA
ENSMUSG00000026516	Nvl	chr1:183023548:-	chr1:183017271:-	0.243827	0.184169	12.8829	0.0505715	0.205298	F2	0.289661	Yes	Yes	Cerebellum,Cerebral_Cortex,Heart,Kidney,Lung,Spleen
ENSMUSG00000038733	Wdr26	chr1:183107809:-	chr1:183103361:-	0.612138	0.151997	348.075	0.0806792	0.0355297	FU	0.362994	No	No	NA
ENSMUSG00000022995	Enah	chr1:183833706:-	chr1:183833089:-	0.327499	0.211786	190.314	0.0559564	0.111111	F2	0.258331	Yes	Yes	ESC,Heart,Kidney,Liver,Lung,Muscle,Spleen
ENSMUSG00000038633	Degs1	chr1:184206095:-	chr1:184206525:-	0.827018	0.153921	182.524	0.0249073	0.106233	FU	0.146178	No	No	NA
ENSMUSG00000047539	Fbxo28	chr1:184246663:-	chr1:184243233:-	0.299468	0.231282	45.6545	0.0463262	0.0336833	F2	0.280066	Yes	No	ESC,Cerebellum,Cerebral_Cortex,Heart,Kidney,Liver,Lung,Muscle,Spleen
ENSMUSG00000026509	Capn2	chr1:184397390:-	chr1:184397729:-	0.956668	0.0237413	51.5778	0.00594236	0.0476886	F1	0.0334554	No	No	NA
ENSMUSG00000039377	Hlx	chr1:186551022:-	chr1:186553177:-	0.991573	0.00842667	16.6349	0.00482578	0.124912	F1	0.0142632	No	No	NA
ENSMUSG00000026621	2020-03-01	chr1:186611164:-	chr1:186611401:-	0.926737	0.0540065	205.632	0.00702866	0.319104	FU	0.0830656	No	No	NA
ENSMUSG00000039349	C130074G19Rik	chr1:186695813:-	chr1:186697714:-	0.594134	0.358881	58.2287	0.0334489	0.102008	F2	0.20105	Yes	Yes	Kidney,Liver,Muscle
ENSMUSG00000026620	Mark1	chr1:186720668:-	chr1:186722124:-	0.734494	0.161689	36.5142	0.050593	0.052349	F2	0.53421	Yes	Yes	ESC
ENSMUSG00000026618	Iars2	chr1:187110580:-	chr1:187110517:-	0.481339	0.200484	43.5493	0.0576858	0.154508	F2	0.176807	Yes	No	Cerebellum,Cerebral_Cortex
ENSMUSG00000039246	Lyplal1	chr1:187911759:-	chr1:187940124:-	0.761225	0.175554	29.5802	0.0830343	0.38959	F2	0.312334	Yes	No	Muscle
ENSMUSG00000039239	Tgfb2	chr1:188446666:-	chr1:188448104:-	0.889567	0.0586559	19.6763	0.0256518	0.0595313	F2	0.427873	Yes	Yes	NA
ENSMUSG00000001305	Rrp15	chr1:188544965:-	chr1:188545125:-	0.605246	0.123663	18.441	0.0924689	0.278794	F2	0.459406	Yes	No	Muscle
ENSMUSG00000037624	Kcnk2	chr1:191031809:-	chr1:191101187:-	0.51543	0.48457	8.84818	0.0325091	0.0335366	F2	0.895769	Yes	No	ESC,Heart,Kidney,Muscle,Spleen
ENSMUSG00000026605	Cenpf	chr1:191465860:-	chr1:191465812:-	0.544164	0.163854	50.5266	0.108969	0.393717	FU	0.505663	Yes	Yes	Cerebral_Cortex
ENSMUSG00000026603	Smyd2	chr1:191704371:-	chr1:191704396:-	0.980324	0.0107451	39.5605	0.00669623	0.0196141	F1	0.0245164	No	No	NA
ENSMUSG00000089872	Rps6kc1	chr1:192596759:-	chr1:192619943:-	0.948964	0.0317492	41.6534	0.0140303	0.260673	FU	0.2392	No	No	NA
ENSMUSG00000037568	Vash2	chr1:192771633:-	chr1:192771525:-	0.796593	0.203407	6.49488	0.00416965	0.111725	FU	0.0935419	No	No	NA
ENSMUSG00000066595	Flvcr1	chr1:192829726:-	chr1:192824344:-	0.865253	0.0601076	18.0674	0.0428371	0.356597	FU	0.30043	No	No	NA
ENSMUSG00000026632	Tatdn3	chr1:192869721:-	chr1:192868716:-	0.950595	0.0193049	15.1393	0.0136428	0.182903	F1	0.0256981	No	No	NA
ENSMUSG00000026626	Ppp2r5a	chr1:193175854:-	chr1:193177771:-	0.845507	0.103393	95.4738	0.0302508	0.0238399	FU	0.201146	No	No	NA
ENSMUSG00000037474	Dtl	chr1:193361245:-	chr1:193361369:-	0.417256	0.339918	45.4953	-0.0056218	0.181622	F2	0.150998	Yes	No	ESC,Cerebral_Cortex,Spleen
ENSMUSG00000037395	Rcor3	chr1:193922652:-	chr1:193922427:-	0.727503	0.080506	36.9837	0.0640115	0.0952381	FU	0.258012	No	No	NA
ENSMUSG00000037375	Hhat	chr1:194336707:-	chr1:194562367:-	0.713878	0.191157	3.68762	0.0399695	0.167181	F2	0.405291	Yes	No	Heart
ENSMUSG00000016262	Sertad4	chr1:194670682:-	chr1:194670649:-	0.89942	0.0353344	17.2036	0.0192583	0.350985	FU	0.0243791	No	No	NA
ENSMUSG00000016200	Syt14	chr1:194717427:-	chr1:194745881:-	0.741775	0.0429469	11.0207	0.0316026	0.0567057	FU	0.162215	No	No	NA
ENSMUSG00000016194	Hsd11b1	chr1:195047883:-	chr1:195047830:-	0.791385	0.104184	99.5583	0.0310783	NA	FU	0.0750777	No	No	NA
ENSMUSG00000016493	Cd46	chr1:196865165:-	chr1:196863020:-	0.585151	0.173807	3.25187	0.0672567	0.865934	FU	0.129508	No	No	NA
ENSMUSG00000026616	Cr2	chr1:196963005:-	chr1:196965860:-	0.731298	0.268702	18.7747	0.0971197	0.487559	F2	0.405005	Yes	No	Muscle
ENSMUSG00000040034	Nup43	chr10:7398676:+	chr10:7398841:+	0.972975	0.0270249	14.486	0.00765653	0.0942699	F1	0.0436748	No	No	NA
ENSMUSG00000040021	Lats1	chr10:7435904:+	chr10:7436258:+	0.453625	0.276042	30.9811	0.05606	0.0906826	F2	0.856055	Yes	No	ESC,Cerebellum,Heart,Lung,Muscle
ENSMUSG00000019794	Katna1	chr10:7482947:+	chr10:7482862:+	0.901405	0.0930482	74.4513	0.00976208	0.119074	FU	0.0785563	No	No	NA
ENSMUSG00000015757	Ppil4	chr10:7542361:+	chr10:7541456:+	0.610944	0.0938391	33.6167	0.0281676	0.014067	FU	0.128353	No	No	NA
ENSMUSG00000039981	Zc3h12d	chr10:7590195:+	chr10:7588222:+	0.681162	0.205368	9.82291	0.077497	0.406284	F2	0.195608	Yes	No	Kidney
ENSMUSG00000090112	Shprh	chr10:10935072:+	chr10:10937393:+	0.642293	0.228985	27.3264	0.0297472	0.141313	F2	0.197306	Yes	Yes	Cerebellum
ENSMUSG00000047648	Fbxo30	chr10:11016763:+	chr10:11017850:+	0.406538	0.183337	30.2575	0.0437601	0.158356	F2	0.230662	Yes	Yes	ESC,Cerebellum,Muscle
ENSMUSG00000055493	Epm2a	chr10:11179460:+	chr10:11179228:+	0.949349	0.0423114	16.0348	0.00522549	0.12273	F1	0.059011	No	No	NA
ENSMUSG00000078348	Sf3b5	chr10:12728989:+	chr10:12728957:+	0.979346	0.016906	120.179	0.00464111	NA	F1	0.0117345	No	No	NA
ENSMUSG00000019810	Fuca2	chr10:13235352:+	chr10:13235425:+	0.347164	0.260308	31.0086	0.0290893	0.198739	F2	0.211248	Yes	Yes	ESC,Cerebellum,Cerebral_Cortex,Heart,Kidney,Liver,Lung,Muscle,Spleen
ENSMUSG00000019808	Adat2	chr10:13287084:+	chr10:13282825:+	0.46476	0.155158	23.8249	0.0798979	0.207926	F2	0.496319	Yes	Yes	ESC,Muscle
ENSMUSG00000039910	Cited2	chr10:17445462:+	chr10:17444749:+	0.752532	0.109924	68.9603	0.0979904	0.0206897	F2	0.45173	Yes	No	Muscle
ENSMUSG00000039891	Txlnb	chr10:17565471:+	chr10:17563511:+	0.371446	0.330343	75.3968	0.138138	0.344784	F2	0.29353	Yes	No	ESC,Heart,Lung,Muscle
ENSMUSG00000019854	Reps1	chr10:17844939:+	chr10:17844973:+	0.947687	0.0303335	20.7473	0.0118595	0.0961207	F1	0.0623989	No	No	NA
ENSMUSG00000039835	Nhsl1	chr10:18253689:+	chr10:18254804:+	0.736188	0.0840512	12.6931	0.0347767	0.277157	FU	0.182688	No	No	NA
ENSMUSG00000019851	Perp	chr10:18576879:+	chr10:18575825:+	0.91307	0.085266	50.1964	0.0171972	0.0461133	FU	0.114086	No	No	NA
ENSMUSG00000071369	Map3k5	chr10:19862118:+	chr10:19862559:+	0.847041	0.0495667	77.1295	0.0159084	0.0843415	FU	0.104008	No	No	NA
ENSMUSG00000037608	Bclaf1	chr10:20062307:+	chr10:20059728:+	0.661586	0.13539	158.814	0.0596281	0.187578	FU	0.189761	No	No	NA
ENSMUSG00000019992	Mtfr2	chr10:20081110:+	chr10:20081461:+	0.684443	0.187727	10.3737	0.0651854	NA	FU	0.0199513	No	No	NA
ENSMUSG00000019977	Hbs1l	chr10:21088691:+	chr10:21088588:+	0.816577	0.123638	70.8342	0.0256859	0.0925819	FU	0.102197	No	No	NA
ENSMUSG00000037542	Aldh8a1	chr10:21116391:+	chr10:21115640:+	0.889559	0.077605	349.222	0.00638976	0.0875137	FU	0.0315907	No	No	NA
ENSMUSG00000019970	Sgk1	chr10:21719709:+	chr10:21714872:+	0.991718	0.00415759	52.7406	0.00290029	0.0547771	F1	0.0140083	No	No	NA
ENSMUSG00000037490	Slc2a12	chr10:22422989:+	chr10:22423681:+	0.762827	0.194799	17.8445	0.0325644	0.12709	FU	0.129252	No	No	NA
ENSMUSG00000037440	Vnn1	chr10:23625146:+	chr10:23624640:+	0.77325	0.14034	35.5791	0.0426045	0.19619	FU	0.0136259	No	No	NA
ENSMUSG00000019998	Stx7	chr10:23908767:+	chr10:23908090:+	0.536595	0.447635	106.885	0.0387841	NA	F2	0.366496	Yes	Yes	ESC,Heart,Liver,Lung,Muscle,Spleen
ENSMUSG00000020000	Moxd1	chr10:24022590:+	chr10:24022509:+	0.508274	0.180834	10.6521	0.0425496	0.143994	F2	0.217376	Yes	No	NA
ENSMUSG00000019997	Ctgf	chr10:24318489:+	chr10:24317518:+	0.997099	0.002901	261.47	0.00307746	0.022482	F1	0.0223321	No	No	NA
ENSMUSG00000039031	Arhgap18	chr10:26638360:+	chr10:26533105:+	0.761557	0.0859918	80.4564	0.0325095	0.207937	FU	0.187953	No	No	NA
ENSMUSG00000049109	Themis	chr10:28603626:+	chr10:28602550:+	0.873032	0.0712963	5.78109	0.0247153	0.263714	FU	NA	No	No	NA
ENSMUSG00000038916	Soga3	chr10:28919423:+	chr10:28921322:+	0.685247	0.212641	10.2967	0.0564277	0.0786065	FU	-0.0108208	No	No	NA
ENSMUSG00000004360	9330159F19Rik	chr10:28947616:+	chr10:28935995:+	0.336389	0.18164	39.2058	0.142299	0.721575	F2	0.283148	Yes	No	ESC,Cerebellum,Cerebral_Cortex
ENSMUSG00000000295	Hddc2	chr10:31048010:+	chr10:31047963:+	0.636053	0.363947	16.4028	0.0529897	0.162745	F2	0.320894	Yes	No	Muscle,Spleen
ENSMUSG00000069668	Sult3a1	chr10:33600087:+	chr10:33583712:+	0.759008	0.240992	231.492	0.0709173	NA	FU	0.776606	Yes	Yes	ESC
ENSMUSG00000039552	Rsph4a	chr10:33635686:+	chr10:33637680:+	0.782507	0.217493	5.66951	0.0721388	NA	FU	0.0244813	No	No	NA
ENSMUSG00000047514	Tspyl1	chr10:34004692:+	chr10:34004639:+	0.975027	0.0132829	95.276	0.00493861	0.338674	F1	0.0204513	No	No	NA
ENSMUSG00000039485	Tspyl4	chr10:34021122:+	chr10:34021086:+	0.509691	0.275907	47.4445	0.270747	0.225472	F2	0.182947	Yes	No	Cerebral_Cortex
ENSMUSG00000039462	Col10a1	chr10:34116891:+	chr10:34116738:+	0.928205	0.0717949	3.58596	0.121329	0.237456	F1	NA	No	No	NA
ENSMUSG00000019779	Frk	chr10:34331038:+	chr10:34331340:+	0.492131	0.142113	7.29361	0.0871628	0.0842877	FU	0.0520149	No	No	NA
ENSMUSG00000019777	Hdac2	chr10:36721695:+	chr10:36718346:+	0.706844	0.144948	61.21	0.0547909	0.0142813	F2	0.426276	Yes	No	Muscle
ENSMUSG00000019846	Lama4	chr10:38829987:+	chr10:38691672:+	0.980858	0.0101917	94.8333	0.00493242	0.083908	F1	0.0394799	No	No	NA
ENSMUSG00000019845	Tube1	chr10:38870008:+	chr10:38869534:+	0.492009	0.173705	6.16037	0.0573109	0.0679579	F2	0.333848	Yes	Yes	ESC
ENSMUSG00000019843	Fyn	chr10:39285187:+	chr10:39284229:+	0.287127	0.250282	60.3023	0.0975767	0.00419385	F2	0.427911	Yes	Yes	ESC,Cerebral_Cortex,Heart,Kidney,Liver,Lung,Muscle,Spleen
ENSMUSG00000019842	Traf3ip2	chr10:39374631:+	chr10:39374786:+	0.921262	0.049259	15.2068	0.0192287	0.322847	FU	0.143164	No	No	NA
ENSMUSG00000019841	Rev3l	chr10:39595012:+	chr10:39594765:+	0.95311	0.0411137	54.213	0.0110739	0.131851	F1	0.0261105	No	No	NA
ENSMUSG00000045555	Mettl24	chr10:40530890:+	chr10:40410899:+	0.597033	0.17049	7.80906	0.103722	0.206406	F2	0.383922	Yes	No	Kidney
ENSMUSG00000019831	Wasf1	chr10:40658374:+	chr10:40657924:+	0.976928	0.0230724	82.1058	0.00762864	0.0369187	F1	0.0643561	No	No	NA
ENSMUSG00000091415	Ak9	chr10:41153374:+	chr10:41107049:+	0.534893	0.465107	9.59293	0.299666	0.284839	F2	NA	Yes	No	Lung
ENSMUSG00000019826	Zbtb24	chr10:41171989:+	chr10:41185380:+	0.423437	0.299117	14.2217	0.0572033	0.178839	F2	0.54387	Yes	No	Cerebellum,Cerebral_Cortex,Heart,Kidney,Lung,Spleen
ENSMUSG00000078451	Ppil6	chr10:41234096:+	chr10:41234019:+	0.936829	0.0297943	10.1583	0.0319824	0.197109	F1	0.0424956	No	No	NA
ENSMUSG00000019818	Cd164	chr10:41250848:+	chr10:41249246:+	0.909058	0.0241486	169.267	0.0235456	1.21971	FU	0.0330487	No	No	NA
ENSMUSG00000038332	Sesn1	chr10:41628230:+	chr10:41596449:+	0.910919	0.0400191	32.3075	0.0290099	0.0417182	FU	0.115007	No	No	NA
ENSMUSG00000019804	Snx3	chr10:42255176:+	chr10:42254864:+	0.917088	0.0477693	109.326	0.0541851	NA	FU	0.18597	No	No	NA
ENSMUSG00000038214	Bend3	chr10:43235217:+	chr10:43232090:+	0.931773	0.0240741	2.53095	0.0528901	0.0552712	F1	-0.00398008	No	No	NA
ENSMUSG00000047139	Cd24a	chr10:43304071:+	chr10:43303284:+	0.796026	0.195559	64.917	0.0244952	0.304396	FU	0.284276	No	No	NA
ENSMUSG00000019864	Rtn4ip1	chr10:43667669:+	chr10:43666737:+	0.86395	0.0990339	22.4923	0.0385301	0.0649215	FU	0.222611	No	No	NA
ENSMUSG00000038160	Atg5	chr10:44084102:+	chr10:44083121:+	0.476003	0.405499	53.3638	0.0360036	0.0690033	F2	0.321483	Yes	No	Cerebellum,Cerebral_Cortex,Heart,Kidney,Liver,Lung,Muscle,Spleen
ENSMUSG00000019849	Prep	chr10:44878804:+	chr10:44879787:+	0.483767	0.176002	42.2379	0.0219515	0.0358757	F2	0.20149	Yes	Yes	Heart,Lung
ENSMUSG00000019848	Popdc3	chr10:45038258:+	chr10:45038344:+	0.837917	0.0815134	19.4871	0.0265465	0.0465357	FU	0.0470796	No	No	NA
ENSMUSG00000071317	Bves	chr10:45089514:+	chr10:45092290:+	0.794808	0.184944	30.0254	0.0297599	NA	FU	0.104251	No	No	NA
ENSMUSG00000038822	Hace1	chr10:45432073:+	chr10:45431965:+	0.547336	0.298708	17.0183	0.0768481	0.0224686	F2	0.161603	Yes	Yes	ESC,Cerebral_Cortex,Kidney,Spleen
ENSMUSG00000038774	Ascc3	chr10:50571013:+	chr10:50571291:+	0.861382	0.0476234	15.5816	0.0789252	0.0755703	FU	0.054333	No	No	NA
ENSMUSG00000062593	Lilrb4a	chr10:51216407:+	chr10:51216307:+	0.596578	0.251705	13.0911	0.127273	NA	FU	0.0203013	No	No	NA
ENSMUSG00000049641	Vgll2	chr10:51748277:+	chr10:51748031:+	0.827503	0.0805444	120.085	0.0600174	0.169648	FU	NA	No	No	NA
ENSMUSG00000019891	Dcbld1	chr10:52041184:+	chr10:52040264:+	0.642048	0.108654	23.4565	0.0191434	0.130846	FU	0.26281	No	No	NA
ENSMUSG00000023068	Nus1	chr10:52159012:+	chr10:52157815:+	0.37774	0.35597	87.6815	0.0856966	0.216581	F2	0.412255	Yes	Yes	ESC,Cerebral_Cortex,Heart,Liver,Lung,Muscle,Spleen
ENSMUSG00000038602	Slc35f1	chr10:52831424:+	chr10:52830087:+	0.970239	0.0297609	16.3045	0.000616381	0.0261876	F1	0.0381456	No	No	NA
ENSMUSG00000038583	Pln	chr10:53064078:+	chr10:53065793:+	0.420489	0.30815	812.504	0.0139138	NA	F2	0.149199	Yes	No	Cerebellum,Cerebral_Cortex,Heart,Kidney,Lung,Spleen
ENSMUSG00000050953	Gja1	chr10:56110224:+	chr10:56110265:+	0.982392	0.0133058	136.538	0.00834374	0.00506116	F1	0.0178435	No	No	NA
ENSMUSG00000019878	Hsf2	chr10:57232946:+	chr10:57232675:+	0.583333	0.390012	54.141	0.0312061	0.0939189	F2	0.151682	Yes	Yes	ESC,Heart,Kidney,Muscle,Spleen
ENSMUSG00000019876	Pkib	chr10:57456889:+	chr10:57458734:+	0.641067	0.303079	11.9508	0.0856002	0.511283	FU	0.0608028	No	No	NA
ENSMUSG00000038039	Gcc2	chr10:57768340:+	chr10:57768163:+	0.581689	0.156139	23.0907	0.0911725	0.296753	F2	0.461835	Yes	No	Muscle
ENSMUSG00000003226	Ranbp2	chr10:57957650:+	chr10:57956921:+	0.592138	0.257825	64.3567	0.0481647	0.136153	F2	0.213349	Yes	No	Heart
ENSMUSG00000038010	Ccdc138	chr10:58038992:+	chr10:58021527:+	0.58404	0.250356	12.0389	0.111432	0.217962	FU	0.787725	Yes	Yes	ESC
ENSMUSG00000037990	Sh3rf3	chr10:58601662:+	chr10:58599720:+	0.658922	0.163129	8.20595	0.0476555	0.0966638	FU	0.108897	No	No	NA
ENSMUSG00000019916	P4ha1	chr10:58834709:+	chr10:58834683:+	0.724469	0.139171	45.3575	0.081794	0.0580589	FU	0.303048	No	No	NA
ENSMUSG00000020109	Dnajb12	chr10:59362044:+	chr10:59360976:+	0.670245	0.145873	31.5356	0.0694564	0.111562	F2	0.328493	Yes	No	ESC
ENSMUSG00000044475	Ascc1	chr10:59562734:+	chr10:59489111:+	0.958241	0.0131665	29.3266	0.00677633	0.0707533	F1	0.0644999	No	No	NA
ENSMUSG00000004207	Psap	chr10:59765348:+	chr10:59764845:+	0.999325	0.000675324	656.302	0.000638336	0.265578	F1	0.00126007	No	No	NA
ENSMUSG00000020101	Vsir	chr10:59832593:+	chr10:59835433:+	0.607391	0.226489	48.9937	0.0364416	0.262288	FU	0.127728	No	No	NA
ENSMUSG00000020098	Pcbd1	chr10:60557072:+	chr10:60557022:+	0.975086	0.024914	60.1831	0.0223175	0.0219612	F1	0.0403126	No	No	NA
ENSMUSG00000020096	Tbata	chr10:60651587:+	chr10:60643428:+	0.929369	0.0706309	5.93065	0.0240037	0.576363	F1	NA	No	No	NA
ENSMUSG00000037171	Nodal	chr10:60888086:+	chr10:60887775:+	0.993381	0.00661876	136.898	0.0112779	0.214286	F1	NA	No	No	NA
ENSMUSG00000037151	Lrrc20	chr10:61045539:+	chr10:60983948:+	0.985745	0.0109243	42.7665	0.0154575	0.104178	F1	0.0600834	No	No	NA
ENSMUSG00000020090	Npffr1	chr10:61092212:+	chr10:61091624:+	0.650259	0.349741	5.3813	0.0368022	0.078179	FU	0.89	Yes	Yes	ESC
ENSMUSG00000020089	Ppa1	chr10:61136916:+	chr10:61136958:+	0.990727	0.00578493	177.533	0.00280927	0.0898618	F1	0.00573279	No	No	NA
ENSMUSG00000020087	Tysnd1	chr10:61165515:+	chr10:61166274:+	0.988888	0.0111117	14.2436	0.0105157	0.0905119	F1	0.0242287	No	No	NA
ENSMUSG00000071253	Slc25a16	chr10:62409188:+	chr10:62409246:+	0.458431	0.394751	47.6988	0.103351	NA	F2	0.163807	Yes	No	Cerebellum,Heart,Kidney,Liver,Lung,Spleen
ENSMUSG00000020070	Rufy2	chr10:62476703:+	chr10:62476741:+	0.769969	0.0656389	14.7448	0.0634281	NA	FU	0.247454	No	No	NA
ENSMUSG00000036764	Dnajc12	chr10:62871575:+	chr10:62871538:+	0.703214	0.141146	97.2719	0.0474977	0.236855	FU	0.612408	Yes	Yes	NA
ENSMUSG00000037876	Jmjd1c	chr10:66719068:+	chr10:66718560:+	0.509584	0.21351	46.5084	0.0382496	0.17058	F2	0.112091	Yes	Yes	Cerebral_Cortex
ENSMUSG00000060044	Tmem26	chr10:68245402:+	chr10:68242951:+	0.992472	0.00752844	25.8738	0.00216168	0.0780392	F1	-0.000655017	No	No	NA
ENSMUSG00000019944	Rhobtb1	chr10:68754539:+	chr10:68752650:+	0.983743	0.00549125	52.6616	0.00206352	0.0816411	F1	0.0157029	No	No	NA
ENSMUSG00000069601	Ank3	chr10:69487360:+	chr10:69488125:+	0.371663	0.310279	146.324	0.0263336	0.0407743	F2	0.332249	Yes	Yes	ESC,Cerebellum,Cerebral_Cortex,Heart,Kidney,Liver,Muscle,Spleen
ENSMUSG00000048701	Ccdc6	chr10:69655948:+	chr10:69655919:+	0.994436	0.0020058	110.927	0.00557022	0.0126452	F1	0.00672025	No	No	NA
ENSMUSG00000037762	Slc16a9	chr10:69747888:+	chr10:69748700:+	0.52229	0.243427	12.4428	0.0791226	0.129114	FU	0.394554	No	No	ESC
ENSMUSG00000060733	Ipmk	chr10:70848633:+	chr10:70846903:+	0.458238	0.452056	65.3889	0.140115	0.0994083	F2	0.551369	Yes	Yes	ESC,Cerebellum,Cerebral_Cortex,Heart,Kidney,Liver,Lung,Spleen
ENSMUSG00000019923	Zwint	chr10:72137712:+	chr10:72131913:+	0.683929	0.245043	74.0044	0.0382687	0.163065	F2	0.539783	Yes	No	ESC,Lung,Spleen
ENSMUSG00000009681	Bcr	chr10:74647666:+	chr10:74533124:+	0.667991	0.105848	101.3	0.0189551	0.0100239	FU	0.296555	No	No	NA
ENSMUSG00000033444	Specc1l	chr10:74775138:+	chr10:74773808:+	0.985548	0.00353538	73.9937	0.00833232	0.0346604	F1	0.00874522	No	No	NA
ENSMUSG00000020180	Snrpd3	chr10:74998208:+	chr10:75000123:+	0.950512	0.0288009	304.363	0.00917715	NA	FU	0.112155	No	No	NA
ENSMUSG00000006345	Ggt1	chr10:75048929:+	chr10:75048992:+	0.995384	0.00461585	149.425	0.00401963	0.279705	F1	0.0238242	No	No	NA
ENSMUSG00000049422	Chchd10	chr10:75400492:+	chr10:75401386:+	0.995871	0.00280293	846.242	-0.000181426	NA	F1	0.00646736	No	No	NA
ENSMUSG00000049764	Zfp280b	chr10:75505570:+	chr10:75505710:+	0.771582	0.219852	28.0063	0.0304993	NA	FU	0.0642428	No	No	NA
ENSMUSG00000009114	2610028H24Rik	chr10:75923850:+	chr10:75921370:+	0.672901	0.327099	8.59648	0.00864611	0.31996	FU	NA	No	No	NA
ENSMUSG00000001150	Mcm3ap	chr10:75978602:+	chr10:75975822:+	0.997429	0.00127966	71.1905	0.000170426	0.177002	F1	0.00643855	No	No	NA
ENSMUSG00000033105	Lss	chr10:76019884:+	chr10:76016679:+	0.407979	0.386029	17.8943	0.0759806	0.184608	F2	0.44072	Yes	Yes	ESC,Heart,Kidney,Liver,Muscle,Spleen
ENSMUSG00000001155	Ftcd	chr10:76052306:+	chr10:76053085:+	0.950248	0.026181	250.972	0.0138419	0.0587639	F1	0.0359746	No	No	NA
ENSMUSG00000001436	Slc19a1	chr10:76513170:+	chr10:76514261:+	0.936185	0.0215394	31.5575	0.017783	0.236091	FU	0.0760332	No	No	NA
ENSMUSG00000020260	Pofut2	chr10:76732320:+	chr10:76723547:+	0.722107	0.277053	19.1652	0.0309176	0.0379939	F2	0.259866	Yes	Yes	ESC
ENSMUSG00000000290	Itgb2	chr10:77028431:+	chr10:77028369:+	0.502066	0.375669	28.6036	0.110929	0.141901	F2	0.101936	Yes	Yes	Cerebral_Cortex,Heart,Liver,Lung,Muscle,Spleen
ENSMUSG00000009291	Pttg1ip	chr10:77061477:+	chr10:77060016:+	0.974106	0.0136402	204.206	0.00496517	0.126877	F1	0.0277961	No	No	NA
ENSMUSG00000020265	Sumo3	chr10:77080162:+	chr10:77080191:+	0.938511	0.0320213	571.19	0.00387912	0.130881	F1	0.0434418	No	No	NA
ENSMUSG00000020284	1810043G02Rik	chr10:77448182:+	chr10:77447553:+	0.739945	0.197046	11.6547	0.0346214	0.0952827	FU	0.141029	No	No	NA
ENSMUSG00000000730	Dnmt3l	chr10:77526361:+	chr10:77526313:+	0.999872	6.76336e-05	190.726	-4.94317e-06	0.371053	F1	0	No	No	NA
ENSMUSG00000005054	Cstb	chr10:77890365:+	chr10:77890331:+	0.984536	0.0154642	168.809	0.0040984	0.35788	F1	0.0195813	No	No	NA
ENSMUSG00000005357	Slc1a6	chr10:78277511:+	chr10:78277577:+	0.965032	0.0239615	178.041	0.00153291	0.106848	F1	0.00157576	No	No	NA
ENSMUSG00000054206	Gzmm	chr10:79158006:+	chr10:79154270:+	0.602807	0.171455	15.742	0.0694835	0.330804	F2	0.706364	Yes	No	Cerebellum,Cerebral_Cortex,Muscle
ENSMUSG00000023175	Bsg	chr10:79174714:+	chr10:79174529:+	0.987793	0.010016	655.971	0.00201102	0.222061	F1	0.0191952	No	No	NA
ENSMUSG00000035863	Palm	chr10:79283635:+	chr10:79283660:+	0.938787	0.059931	27.4734	0.0197568	0.082261	FU	0.0673318	No	No	NA
ENSMUSG00000035852	Misp	chr10:79293197:+	chr10:79293226:+	0.917571	0.0824295	6.54119	0.0195718	0.271508	F1	-0.0185291	No	No	NA
ENSMUSG00000006498	Ptbp1	chr10:79327180:+	chr10:79327106:+	0.529528	0.465433	119.827	0.0218239	0.0110752	F2	0.24451	Yes	Yes	ESC,Cerebellum,Cerebral_Cortex,Heart,Kidney,Liver,Lung,Spleen
ENSMUSG00000019564	Arid3a	chr10:79417760:+	chr10:79417474:+	0.792035	0.105758	16.3706	0.0399595	0.112486	FU	0.0993514	No	No	NA
ENSMUSG00000035754	Wdr18	chr10:79430437:+	chr10:79430403:+	0.831334	0.0657521	69.0893	0.0130902	0.0644942	FU	0.0718254	No	No	NA
ENSMUSG00000004665	Cnn2	chr10:79458088:+	chr10:79458135:+	0.771878	0.191538	92.8507	0.0372328	NA	FU	0.176346	No	No	NA
ENSMUSG00000035722	Abca7	chr10:79478317:+	chr10:79474294:+	0.983864	0.00990502	17.1933	0.00847832	0.186687	F1	0.047965	No	No	NA
ENSMUSG00000035697	Arhgap45	chr10:79494215:+	chr10:79494175:+	0.998453	0.00154746	95.9824	0.000362783	0.133469	F1	0.00203922	No	No	NA
ENSMUSG00000075706	Gpx4	chr10:79519185:+	chr10:79518078:+	0.983901	0.0106819	82.6242	0.00557697	NA	F1	0.0122796	No	No	NA
ENSMUSG00000003068	Stk11	chr10:79593424:+	chr10:79593215:+	0.55823	0.432628	131.671	0.0489224	0.026087	F2	0.60409	Yes	Yes	ESC,Cerebral_Cortex,Liver,Lung,Spleen
ENSMUSG00000003072	Atp5d	chr10:79608558:+	chr10:79608591:+	0.99949	0.000510213	452.552	0.000247523	0.091763	F1	0.000862939	No	No	NA
ENSMUSG00000035621	Midn	chr10:79621113:+	chr10:79620226:+	0.869903	0.0864257	120.501	0.0148755	0.0888889	FU	0.155646	No	No	NA
ENSMUSG00000035595	1600002K03Rik	chr10:79637865:+	chr10:79637891:+	0.985713	0.0142867	23.7368	0.00311038	0.316683	F1	0.0248698	No	No	NA
ENSMUSG00000003070	Efna2	chr10:79652755:+	chr10:79652390:+	0.968177	0.0195792	12.1595	0.00637812	NA	F1	0.0189493	No	No	NA
ENSMUSG00000020156	Mum1	chr10:79706646:+	chr10:79706767:+	0.807474	0.160914	85.5696	0.0598193	0.291151	F2	0.375124	Yes	No	Muscle
ENSMUSG00000020153	Ndufs7	chr10:79719538:+	chr10:79721961:+	0.99676	0.00221905	174.585	0.00025927	0.0864814	F1	0.00759724	No	No	NA
ENSMUSG00000069565	Dazap1	chr10:79751153:+	chr10:79750659:+	0.780439	0.191917	337.33	0.0273688	NA	FU	0.0983951	No	No	NA
ENSMUSG00000063457	Rps15	chr10:79756859:+	chr10:79755887:+	0.996647	0.0015799	803.502	0.0014504	0.0133845	F1	0.00356647	No	No	NA
ENSMUSG00000020135	Apc2	chr10:79781002:+	chr10:79779394:+	0.604813	0.375139	27.2183	0.171828	0.115829	F2	0.220524	Yes	Yes	Cerebral_Cortex,Lung
ENSMUSG00000003345	Csnk1g2	chr10:80103486:+	chr10:80103432:+	0.66996	0.292288	194.063	0.0787141	0.00740741	FU	0.434156	No	No	Muscle
ENSMUSG00000055862	Izumo4	chr10:80168118:+	chr10:80170500:+	0.95578	0.0256761	21.0897	0.00891501	0.118804	F1	0.0587712	No	No	NA
ENSMUSG00000061589	Dot1l	chr10:80257161:+	chr10:80258206:+	0.4928	0.448545	55.0793	0.0594994	0.0708955	F2	0.302575	Yes	No	ESC,Cerebral_Cortex,Heart,Liver,Lung,Muscle,Spleen
ENSMUSG00000020211	Sf3a2	chr10:80267667:+	chr10:80261908:+	0.998368	0.00163162	71.768	0.00139471	0.0845472	F1	0.0067104	No	No	NA
ENSMUSG00000035206	Sppl2b	chr10:80331451:+	chr10:80331815:+	0.9636	0.0341583	54.1119	0.0126411	0.142522	F1	0.0194644	No	No	NA
ENSMUSG00000015312	Gadd45b	chr10:80394949:+	chr10:80394469:+	0.899222	0.100778	24.8668	0.0272223	0.0168539	FU	0.203066	No	No	NA
ENSMUSG00000004929	Thop1	chr10:80544965:+	chr10:80545106:+	0.928483	0.0659223	10.6412	0.0344398	0.0388007	FU	0.0827271	No	No	NA
ENSMUSG00000035011	Zbtb7a	chr10:80614967:+	chr10:80611213:+	0.327243	0.265599	245.032	0.0869436	0.0291036	F2	0.266209	Yes	Yes	ESC,Heart,Liver,Lung,Muscle,Spleen
ENSMUSG00000034974	Dapk3	chr10:80655744:+	chr10:80656434:+	0.679876	0.296029	20.043	0.0102229	0.00158089	F2	0.39465	Yes	Yes	Cerebellum,Spleen
ENSMUSG00000034949	Zfr2	chr10:80714866:+	chr10:80697821:+	0.986725	0.0132752	9.92964	0.00633102	0.153273	F1	0.000531221	No	No	NA
ENSMUSG00000004933	Matk	chr10:80725727:+	chr10:80719041:+	0.958042	0.0137735	50.7868	0.000983277	0.0299164	F1	0.00572934	No	No	NA
ENSMUSG00000034902	Pip5k1c	chr10:80782717:+	chr10:80782509:+	0.963432	0.0271787	25.7548	0.0241691	0.017378	FU	0.114414	No	No	NA
ENSMUSG00000034854	Mfsd12	chr10:80828963:+	chr10:80825814:+	0.980505	0.00876964	36.0425	0.00579623	0.0908776	F1	0.0210929	No	No	NA
ENSMUSG00000078439	Smim24	chr10:80858137:+	chr10:80857606:+	0.999552	0.000448042	44.8883	0.000801247	0.225206	F1	0.000410734	No	No	NA
ENSMUSG00000054452	Aes	chr10:81029107:+	chr10:81028909:+	0.540892	0.425694	494.041	0.0291263	0.0247041	F2	0.281042	Yes	Yes	Kidney,Liver,Lung,Spleen
ENSMUSG00000054708	Ankrd24	chr10:81110355:+	chr10:81108715:+	0.97321	0.0226836	49.5565	0.00858531	0.293056	F1	0.0847422	No	No	NA
ENSMUSG00000061371	Zfp873	chr10:81527902:+	chr10:81524329:+	0.515389	0.484611	3.26461	0.0828227	0.0955542	F2	0.626718	Yes	No	ESC,Spleen
ENSMUSG00000078435	AU041133	chr10:81622462:+	chr10:81613655:+	0.338251	0.158207	4.66525	0.163587	NA	F2	0.425709	Yes	Yes	Cerebellum,Cerebral_Cortex
ENSMUSG00000020246	Hcfc2	chr10:82205169:+	chr10:82202223:+	0.556453	0.214477	33.7715	0.0496308	0.191444	F2	0.584112	Yes	No	ESC,Liver
ENSMUSG00000034612	Chst11	chr10:82658645:+	chr10:82654864:+	0.892987	0.0639559	42.4024	0.0346359	0.0122222	FU	0.147185	No	No	NA
ENSMUSG00000020255	D10Wsu102e	chr10:82831580:+	chr10:82828669:+	0.832822	0.0488377	80.3402	0.0279327	0.402492	FU	0.117104	No	No	NA
ENSMUSG00000034560	Washc4	chr10:83054533:+	chr10:83059218:+	0.391706	0.390305	48.8863	0.0666703	0.0491655	F2	0.298573	Yes	No	ESC,Cerebellum,Cerebral_Cortex,Heart,Kidney,Liver,Lung,Spleen
ENSMUSG00000087651	1500009L16Rik	chr10:83225507:+	chr10:83225038:+	0.778122	0.221878	23.6196	0.0391116	0.102521	F2	0.408103	Yes	Yes	ESC
ENSMUSG00000020034	Tcp11l2	chr10:84077100:+	chr10:84076908:+	0.990771	0.00922904	42.008	0.0041053	0.138646	F1	0.0138684	No	No	NA
ENSMUSG00000034453	Polr3b	chr10:84189923:+	chr10:84188970:+	0.836497	0.0774049	19.9452	0.0202521	0.00332502	FU	0.119341	No	No	NA
ENSMUSG00000020037	Rfx4	chr10:84369280:+	chr10:84346354:+	0.8161	0.121649	11.3106	0.0105044	0.0354365	FU	0.187712	No	No	NA
ENSMUSG00000035620	Ric8b	chr10:84479192:+	chr10:84481082:+	0.918013	0.0571873	35.8513	0.011759	0.134014	FU	0.106881	No	No	NA
ENSMUSG00000060935	Tmem263	chr10:84580331:+	chr10:84585469:+	0.780872	0.126985	35.0702	0.0274442	NA	FU	0.205483	No	No	NA
ENSMUSG00000020042	Btbd11	chr10:85123037:+	chr10:85122445:+	0.781397	0.152674	11.0752	0.0665481	0.198821	FU	0.139832	No	No	NA
ENSMUSG00000001785	Pwp1	chr10:85351844:+	chr10:85351101:+	0.553972	0.246147	21.0592	0.0580218	0.0892925	F2	0.310971	Yes	Yes	Liver,Lung
ENSMUSG00000001786	Fbxo7	chr10:85511074:+	chr10:85514618:+	0.927131	0.0434872	55.855	0.0124727	0.353189	FU	0.0779314	No	No	NA
ENSMUSG00000020044	Timp3	chr10:85812251:+	chr10:85811858:+	0.630731	0.185763	479.761	0.0269149	0.0321065	FU	0.15507	No	No	NA
ENSMUSG00000044937	Ttc41	chr10:86239589:+	chr10:86187314:+	0.584877	0.415123	1.8008	-0.0291952	0.269425	F2	NA	Yes	No	Kidney
ENSMUSG00000020053	Igf1	chr10:87397092:+	chr10:87399787:+	0.65343	0.225015	261.425	0.0223382	0.128931	FU	0.152846	No	No	NA
ENSMUSG00000035383	Pmch	chr10:87555120:+	chr10:87555203:+	0.996125	0.00387509	74.2073	-0.0020156	0.119619	F1	NA	No	No	NA
ENSMUSG00000035351	Nup37	chr10:87641140:+	chr10:87611240:+	0.735985	0.264015	20.3665	0.0282071	0.0813008	FU	0.65873	Yes	No	Muscle
ENSMUSG00000020056	Washc3	chr10:87708754:+	chr10:87708796:+	0.924299	0.0513758	31.0672	0.0305675	0.265162	F1	0.0362013	No	No	NA
ENSMUSG00000035311	Gnptab	chr10:87910069:+	chr10:87909496:+	0.795142	0.167947	29.9756	0.0267825	0.135311	FU	0.274821	No	No	NA
ENSMUSG00000020059	Sycp3	chr10:87935981:+	chr10:87928435:+	0.857234	0.142766	6.93889	0.125404	0.389883	FU	NA	No	No	NA
ENSMUSG00000060904	Arl1	chr10:88206839:+	chr10:88206790:+	0.71503	0.10753	47.6838	0.0590308	NA	FU	0.138411	No	No	NA
ENSMUSG00000020062	Slc5a8	chr10:88390024:+	chr10:88389244:+	0.551547	0.448453	17.3636	0.00676959	0.191502	F2	NA	Yes	No	Kidney
ENSMUSG00000019951	Uhrf1bp1l	chr10:89282616:+	chr10:89282590:+	0.568827	0.143403	35.9633	0.0466777	0.177621	FU	0.132265	No	No	NA
ENSMUSG00000019975	Ikbip	chr10:90565353:+	chr10:90561403:+	0.605126	0.274693	13.7955	0.0306167	0.13215	F2	0.386161	Yes	Yes	ESC,Lung
ENSMUSG00000020015	Cdk17	chr10:92704088:+	chr10:92625808:+	0.536752	0.308675	71.7136	0.126917	0.0156069	F2	0.462247	Yes	No	Heart,Kidney,Muscle
ENSMUSG00000015889	Lta4h	chr10:92947620:+	chr10:92947579:+	0.570689	0.410979	134.697	0.0878714	0.0362043	F2	0.610076	Yes	Yes	Lung,Muscle,Spleen
ENSMUSG00000020017	Hal	chr10:92979337:+	chr10:92982047:+	0.823741	0.108629	146.732	0.0597252	0.0343943	FU	0.0420383	No	No	NA
ENSMUSG00000020019	Ntn4	chr10:93209952:+	chr10:93208680:+	0.926549	0.0482929	4.95616	0.0489832	0.0750403	FU	0.0827862	No	No	NA
ENSMUSG00000020020	Usp44	chr10:93322170:+	chr10:93320859:+	0.472522	0.151323	7.42403	0.00715132	0.327682	FU	NA	No	No	NA
ENSMUSG00000020021	Fgd6	chr10:93608084:+	chr10:93604750:+	0.624929	0.353463	8.06586	0.169854	0.254663	F2	0.34327	Yes	Yes	ESC,Heart,Lung,Spleen
ENSMUSG00000005897	Nr2c1	chr10:93658431:+	chr10:93655251:+	0.539428	0.228167	31.0408	0.0826542	0.0750293	F2	0.294944	Yes	Yes	Cerebellum,Spleen
ENSMUSG00000020022	Ndufa12	chr10:93683697:+	chr10:93684185:+	0.959884	0.0394298	175.041	0.0227585	0.10676	FU	0.10993	No	No	NA
ENSMUSG00000020024	Cep83	chr10:94253082:+	chr10:94252944:+	0.54892	0.284436	5.16366	0.108156	0.122061	F2	0.153296	Yes	Yes	ESC,Spleen
ENSMUSG00000074781	Ube2n	chr10:95008292:+	chr10:95005927:+	0.64014	0.215291	66.8875	0.0348328	0.0704225	F2	0.675903	Yes	Yes	ESC,Heart
ENSMUSG00000036499	Eea1	chr10:95508145:+	chr10:95508038:+	0.586604	0.116325	23.9177	0.0752023	0.203923	FU	0.190821	No	No	NA
ENSMUSG00000036446	Lum	chr10:97035338:+	chr10:97034869:+	0.949635	0.0429016	16.4867	0.00694792	0.0512039	F1	0.0205059	No	No	NA
ENSMUSG00000019960	Dusp6	chr10:98730119:+	chr10:98729916:+	0.951917	0.0456422	155.975	0.0258579	0.0263368	FU	0.0778919	No	No	NA
ENSMUSG00000019966	Kitl	chr10:99563050:+	chr10:99561848:+	0.664386	0.128836	32.7644	0.0347226	0.242886	F2	0.257547	Yes	Yes	Muscle
ENSMUSG00000019971	Cep290	chr10:100036287:+	chr10:100035802:+	0.488927	0.222856	3.4744	0.10424	0.116157	F2	0.193919	Yes	Yes	Cerebral_Cortex,Spleen
ENSMUSG00000019888	Mgat4c	chr10:101880638:+	chr10:101854103:+	0.506285	0.377567	10.1329	0.0657842	0.0586785	F2	-0.0124557	Yes	No	Cerebellum,Cerebral_Cortex
ENSMUSG00000044921	Rassf9	chr10:102012371:+	chr10:102008831:+	0.497208	0.403257	8.24018	0.0412642	0.122449	F2	0.0444987	Yes	Yes	Cerebellum,Heart,Kidney,Lung
ENSMUSG00000019906	Lin7a	chr10:106862200:+	chr10:106859044:+	0.374659	0.30554	42.2541	0.088214	NA	F2	0.376056	Yes	Yes	Cerebellum,Cerebral_Cortex,Kidney,Liver
ENSMUSG00000019907	Ppp1r12a	chr10:107716444:+	chr10:107716702:+	0.473813	0.14942	48.0509	0.0886915	0.118078	F2	0.392822	Yes	No	Muscle
ENSMUSG00000035873	Pawr	chr10:107851888:+	chr10:107830863:+	0.86906	0.0655334	17.8487	0.0665798	0.235326	FU	0.115445	No	No	NA
ENSMUSG00000020186	Csrp2	chr10:110376551:+	chr10:110376581:+	0.842093	0.1295	113.16	0.0221447	NA	FU	0.0702436	No	No	NA
ENSMUSG00000020189	Osbpl8	chr10:110734305:+	chr10:110732215:+	0.807495	0.0560759	47.3708	0.0319378	0.04696	FU	0.184594	No	No	NA
ENSMUSG00000020205	Phlda1	chr10:110945701:+	chr10:110945495:+	0.786145	0.212544	207.133	0.0343743	0.179405	FU	0.18785	No	No	NA
ENSMUSG00000063334	Krr1	chr10:111423151:+	chr10:111423198:+	0.453971	0.18513	29.4438	0.0561864	0.073309	F2	0.242603	Yes	Yes	NA
ENSMUSG00000034163	Zfc3h1	chr10:114869828:+	chr10:114869735:+	0.974464	0.00895695	27.4372	0.00973991	0.248959	F1	0.022491	No	No	NA
ENSMUSG00000034127	Tspan8	chr10:115286672:+	chr10:115286557:+	0.676719	0.249328	45.2036	0.125528	0.206747	F2	0.193247	Yes	No	Spleen
ENSMUSG00000020154	Ptprb	chr10:115826591:+	chr10:115821207:+	0.532244	0.261442	39.5127	0.0420707	0.147674	F2	0.256601	Yes	Yes	Cerebellum,Cerebral_Cortex,Heart
ENSMUSG00000020169	Best3	chr10:116466824:+	chr10:116449731:+	0.526218	0.162059	7.58883	0.11193	0.127207	FU	0.179303	No	No	NA
ENSMUSG00000060187	Lrrc10	chr10:116483678:+	chr10:116485850:+	0.354	0.284171	87.1296	0.0385784	NA	F2	NA	Yes	Yes	Heart
ENSMUSG00000020183	Cpm	chr10:117124408:+	chr10:117121992:+	0.584067	0.315417	31.2226	0.0296372	0.101952	F2	0.432173	Yes	No	Muscle,Spleen
ENSMUSG00000020212	Mdm1	chr10:117606055:+	chr10:117605861:+	0.579033	0.228109	6.28882	0.0607908	0.334335	FU	0.127413	No	No	NA
ENSMUSG00000020225	Tmbim4	chr10:119661968:+	chr10:119661943:+	0.784822	0.160392	125.961	0.0235997	0.232558	FU	0.0924313	No	No	NA
ENSMUSG00000020224	Llph	chr10:119668721:+	chr10:119669127:+	0.531852	0.447507	18.3333	0.0758193	0.109011	F2	0.206283	Yes	No	Cerebellum,Cerebral_Cortex,Heart,Kidney,Liver,Lung,Muscle,Spleen
ENSMUSG00000034707	Gns	chr10:120834302:+	chr10:120830085:+	0.99024	0.00249712	189.001	0.00371161	NA	F1	0.0385997	No	No	NA
ENSMUSG00000020123	Avpr1a	chr10:121890475:+	chr10:121890510:+	0.508025	0.307254	27.812	0.035167	0.105349	F2	0.0933571	Yes	No	Cerebellum,Cerebral_Cortex,Heart,Lung,Spleen
ENSMUSG00000034613	Ppm1h	chr10:122319548:+	chr10:122382824:+	0.231677	0.184559	33.4541	0.0721334	0.00974553	F2	0.583674	Yes	Yes	Cerebellum,Cerebral_Cortex,Heart,Kidney,Liver,Lung,Spleen
ENSMUSG00000044071	Fam19a2	chr10:123178035:+	chr10:123178128:+	0.637113	0.322066	11.6205	0.0217667	0.134005	FU	0.0550897	No	No	NA
ENSMUSG00000020105	Lrig3	chr10:125452291:+	chr10:125452416:+	0.739471	0.254576	2.41902	0.155291	0.100082	FU	0.137172	No	No	NA
ENSMUSG00000006732	Mettl1	chr10:126483421:+	chr10:126481075:+	0.278092	0.264555	20.8155	0.121243	0.133974	F2	0.471197	Yes	No	ESC,Cerebellum,Cerebral_Cortex,Heart,Kidney,Lung,Muscle,Spleen
ENSMUSG00000006728	Cdk4	chr10:126504341:+	chr10:126504431:+	0.959243	0.0258386	95.9	0.00995528	0.039239	F1	0.0649781	No	No	NA
ENSMUSG00000025422	Agap2	chr10:126530226:+	chr10:126529617:+	0.986376	0.00777549	161.628	0.00753323	0.0334029	F1	0.0148008	No	No	NA
ENSMUSG00000025410	Dctn2	chr10:126718863:+	chr10:126719010:+	0.856568	0.132335	283.921	0.0210211	0.0350877	FU	0.108619	No	No	NA
ENSMUSG00000025408	Ddit3	chr10:126733342:+	chr10:126732931:+	0.973576	0.0230602	59.5659	0.00561972	0.157415	F1	0.0221721	No	No	NA
ENSMUSG00000040345	Arhgap9	chr10:126767002:+	chr10:126766949:+	0.958436	0.0388763	40.2504	0.0121842	0.154867	F1	0.0374093	No	No	NA
ENSMUSG00000002147	Stat6	chr10:127098013:+	chr10:127098046:+	0.726539	0.202848	41.0441	0.0401092	0.118191	FU	0.142331	No	No	NA
ENSMUSG00000040195	Nemp1	chr10:127138105:+	chr10:127118883:+	0.771692	0.0612171	22.1504	0.0596703	0.351114	F2	0.400734	Yes	Yes	ESC
ENSMUSG00000044617	Zbtb39	chr10:127184405:+	chr10:127184317:+	0.787727	0.0687224	5.02537	0.0296957	0.0927371	FU	0.152045	No	No	NA
ENSMUSG00000056148	Rdh9	chr10:127229751:+	chr10:127229328:+	0.744316	0.255684	92.326	0.0716519	NA	FU	0.0412907	No	No	NA
ENSMUSG00000074639	Rdh16f2	chr10:127314377:+	chr10:127317926:+	0.980151	0.0198492	202.297	0.00281898	NA	F1	7.7868e-05	No	No	NA
ENSMUSG00000040127	Sdr9c7	chr10:127348817:+	chr10:127348767:+	0.831437	0.0899837	5.31783	-0.0154166	0.139877	FU	NA	No	No	NA
ENSMUSG00000025395	Prim1	chr10:127467048:+	chr10:127467087:+	0.397172	0.345218	9.22774	0.0833484	0.236905	F2	0.19028	Yes	Yes	Cerebellum,Cerebral_Cortex,Kidney,Spleen
ENSMUSG00000061315	Naca	chr10:127485693:+	chr10:127491550:+	0.992195	0.00302339	161.557	0.002502	0.94423	F1	0.0146812	No	No	NA
ENSMUSG00000071072	Ptges3	chr10:127514066:+	chr10:127514302:+	0.393776	0.392361	168.984	0.0633773	NA	F2	0.425959	Yes	Yes	Cerebellum,Cerebral_Cortex,Heart,Kidney,Liver,Lung,Muscle,Spleen
ENSMUSG00000040054	Baz2a	chr10:127564053:+	chr10:127566364:+	0.51666	0.279799	38.4829	0.143255	0.264808	F2	0.475123	Yes	Yes	ESC,Cerebellum,Heart,Spleen
ENSMUSG00000044005	Gls2	chr10:127646995:+	chr10:127647024:+	0.961822	0.0316057	108.201	0.0107962	0.145299	F1	0.0418499	No	No	NA
ENSMUSG00000039994	Timeless	chr10:127689995:+	chr10:127689962:+	0.926278	0.0625423	19.5434	0.0327772	0.201544	F1	0.0467943	No	No	NA
ENSMUSG00000051716	Apon	chr10:127692693:+	chr10:127692963:+	0.873247	0.126753	243.707	0.0284485	0.676093	FU	0.0502107	No	No	NA
ENSMUSG00000047631	Apof	chr10:127707209:+	chr10:127707005:+	0.959666	0.0403343	428.11	0.00169151	0.624698	F1	0.0312979	No	No	NA
ENSMUSG00000040033	Stat2	chr10:127729908:+	chr10:127708311:+	0.886862	0.0848955	19.0328	0.0257796	0.414625	F2	0.574443	Yes	Yes	Liver
ENSMUSG00000025381	Cnpy2	chr10:127764240:+	chr10:127764617:+	0.936998	0.0249445	104.114	0.00647911	0.0728477	F1	0.0699511	No	No	NA
ENSMUSG00000005683	Cs	chr10:127799533:+	chr10:127798270:+	0.455762	0.29975	200.032	0.114602	NA	F2	0.362944	Yes	Yes	ESC,Kidney,Liver,Muscle,Spleen
ENSMUSG00000025369	Smarcc2	chr10:127927230:+	chr10:127921209:+	0.331042	0.303173	118.404	0.11378	0.076533	F2	0.495412	Yes	Yes	Cerebellum,Cerebral_Cortex,Kidney,Liver,Muscle,Spleen
ENSMUSG00000025355	Mmp19	chr10:128237883:+	chr10:128236841:+	0.900787	0.0362902	28.9998	0.000771445	0.232068	FU	0.0845536	No	No	NA
ENSMUSG00000025351	Cd63	chr10:128349878:+	chr10:128349903:+	0.998092	0.00168362	1309.71	0.000269849	0.117714	F1	0.00201758	No	No	NA
ENSMUSG00000025348	Itga7	chr10:128395342:+	chr10:128395375:+	0.988777	0.0112227	37.933	0.00573448	0.209892	F1	0.0196396	No	No	NA
ENSMUSG00000034833	Tespa1	chr10:129799695:+	chr10:129772402:+	0.884321	0.115679	6.41491	0.0594828	NA	FU	NA	No	No	NA
ENSMUSG00000047712	Ust	chr10:7924550:-	chr10:8065809:-	0.533663	0.174729	19.1378	0.0780869	0.0588908	F2	0.249919	Yes	No	Muscle,Spleen
ENSMUSG00000015305	Sash1	chr10:8442015:-	chr10:8441937:-	0.910817	0.0287546	23.6642	0.0138509	0.0995595	FU	0.0682205	No	No	NA
ENSMUSG00000060487	Samd5	chr10:9342745:-	chr10:9344252:-	0.573262	0.409551	14.0369	0.0901598	0.116158	F2	0.269205	Yes	Yes	Cerebellum,Cerebral_Cortex,Liver,Lung,Muscle
ENSMUSG00000019790	Stxbp5	chr10:9479754:-	chr10:9477553:-	0.318765	0.312269	35.9097	0.0465201	0.0387973	F2	0.360864	Yes	Yes	Cerebellum,Cerebral_Cortex,Heart,Kidney,Liver,Lung,Muscle,Spleen
ENSMUSG00000050994	Adgb	chr10:10055501:-	chr10:10121932:-	0.73155	0.240859	4.78192	-0.0200572	0.272117	FU	0.181692	No	No	NA
ENSMUSG00000019832	Rab32	chr10:10265033:-	chr10:10264804:-	0.753948	0.243942	28.4087	0.0389402	0.128477	FU	0.11704	No	No	NA
ENSMUSG00000019820	Utrn	chr10:12101988:-	chr10:12545033:-	0.647995	0.103029	46.8529	0.0213939	0.143769	FU	0.335545	No	No	NA
ENSMUSG00000039232	Stx11	chr10:12659787:-	chr10:12658013:-	0.644191	0.143251	29.8087	0.0360159	0.0231047	FU	0.227746	No	No	NA
ENSMUSG00000019814	Ltv1	chr10:12898449:-	chr10:12898403:-	0.415411	0.328837	26.8014	0.059155	0.217257	F2	0.436531	Yes	Yes	ESC,Cerebellum,Cerebral_Cortex,Heart,Kidney,Lung,Muscle,Spleen
ENSMUSG00000062866	Phactr2	chr10:12927523:-	chr10:12959716:-	0.481642	0.311441	42.705	0.0447976	0.204104	F2	0.418534	Yes	No	Heart,Liver,Muscle,Spleen
ENSMUSG00000019806	Aig1	chr10:13366860:-	chr10:13517485:-	0.683339	0.120112	77.3515	0.0592403	0.166106	F2	0.380599	Yes	Yes	Spleen
ENSMUSG00000039116	Adgrg6	chr10:14122389:-	chr10:14124108:-	0.666727	0.169746	35.7641	0.0456343	0.163839	FU	0.177164	No	No	NA
ENSMUSG00000019868	Vta1	chr10:14375130:-	chr10:14374566:-	0.935661	0.0272547	23.4517	0.0244296	0.0742459	F1	0.0602738	No	No	NA
ENSMUSG00000039879	Heca	chr10:17618848:-	chr10:17620271:-	0.779511	0.181915	59.519	0.0582543	0.0423892	FU	0.390102	No	No	NA
ENSMUSG00000059554	Ccdc28a	chr10:17933488:-	chr10:17936727:-	0.970747	0.0244629	30.3692	0.0242351	0.0980999	F1	0.047324	No	No	NA
ENSMUSG00000019853	Hebp2	chr10:18260564:-	chr10:18259926:-	0.889253	0.056595	6.49258	0.0362562	0.149413	FU	0.16	No	No	NA
ENSMUSG00000019852	Arfgef3	chr10:18301645:-	chr10:18308215:-	0.928425	0.0264336	44.3094	0.0251193	0.0503663	F1	0.0334742	No	No	NA
ENSMUSG00000019850	Tnfaip3	chr10:18720716:-	chr10:18724253:-	0.987523	0.0124771	18.8833	-0.00597106	0.0847953	F1	0.0163492	No	No	NA
ENSMUSG00000020003	Pex7	chr10:19580331:-	chr10:19579897:-	0.707542	0.151024	24.4232	0.0420801	0.0525424	FU	0.25416	No	No	NA
ENSMUSG00000019982	Myb	chr10:20844741:-	chr10:20865473:-	0.97064	0.0293597	35.5719	-0.0113352	0.189624	F1	0.0730079	No	No	NA
ENSMUSG00000010461	Eya4	chr10:22822768:-	chr10:22831374:-	0.792658	0.143033	4.79968	0.153588	0.0973783	FU	0.25796	No	No	NA
ENSMUSG00000037370	Enpp1	chr10:24361209:-	chr10:24358399:-	0.485916	0.263252	68.3262	0.0429223	0.124301	F2	0.391075	Yes	No	Cerebellum,Cerebral_Cortex,Kidney
ENSMUSG00000019989	Enpp3	chr10:24493618:-	chr10:24492887:-	0.837653	0.0626846	7.75241	0.0310193	0.169364	FU	0.129534	No	No	NA
ENSMUSG00000019987	Arg1	chr10:24635027:-	chr10:24635133:-	0.992256	0.0073624	372.411	0.000625548	0.150622	F1	0.00258304	No	No	NA
ENSMUSG00000049420	Tmem200a	chr10:25710988:-	chr10:25712108:-	0.619506	0.227008	9.33711	0.0378042	0.0386941	FU	0.081445	No	No	NA
ENSMUSG00000019899	Lama2	chr10:26701197:-	chr10:26701091:-	0.481471	0.294308	18.587	0.0390697	0.130887	F2	0.220003	Yes	No	Cerebral_Cortex,Kidney,Lung,Spleen
ENSMUSG00000038876	Rnf146	chr10:29065977:-	chr10:29066239:-	0.484304	0.168947	70.4348	0.108393	0.155454	F2	0.553972	Yes	Yes	Muscle
ENSMUSG00000019880	Rspo3	chr10:29172912:-	chr10:29172228:-	0.888434	0.0945496	9.88299	0.0492856	0.155356	FU	0.136113	No	No	NA
ENSMUSG00000075266	Cenpw	chr10:29916904:-	chr10:29915938:-	0.843961	0.112221	18.5647	0.0293666	0.870386	FU	0.253918	No	No	NA
ENSMUSG00000019791	Hint3	chr10:30328165:-	chr10:30327753:-	0.837883	0.0831393	17.1358	0.0170066	0.227372	FU	0.284237	No	No	NA
ENSMUSG00000063760	Rnf217	chr10:31221693:-	chr10:31212997:-	0.392901	0.363186	13.4723	0.070536	0.0945946	F2	0.291305	Yes	Yes	Cerebellum,Cerebral_Cortex,Kidney,Liver,Lung,Muscle,Spleen
ENSMUSG00000069670	Nkain2	chr10:31409112:-	chr10:31648208:-	0.86117	0.0533992	30.877	0.00689946	0.0500511	FU	0.0412746	No	No	NA
ENSMUSG00000019782	Rwdd1	chr10:33716358:-	chr10:33716054:-	0.993159	0.00454181	44.2475	0.00300866	0.028636	F1	0.0107639	No	No	NA
ENSMUSG00000039497	Dse	chr10:33871196:-	chr10:33871303:-	0.910749	0.0776843	28.284	0.0503774	0.0770695	FU	0.0648055	No	No	NA
ENSMUSG00000039480	Nt5dc1	chr10:34023415:-	chr10:34024551:-	0.947366	0.0369103	15.3989	0.0258925	0.259285	F1	0.0565191	No	No	NA
ENSMUSG00000069662	Marcks	chr10:36855226:-	chr10:36854626:-	0.418074	0.274657	529.75	0.0596829	0.236884	F2	0.303817	Yes	Yes	ESC,Cerebellum,Heart,Muscle,Spleen
ENSMUSG00000038522	Mfsd4b1	chr10:39721381:-	chr10:39722168:-	0.532829	0.220961	24.702	0.062311	0.42919	F2	0.468523	Yes	No	Heart
ENSMUSG00000019838	Slc16a10	chr10:39756271:-	chr10:39753338:-	0.46787	0.283044	37.4	0.0601499	0.161409	F2	0.312173	Yes	Yes	ESC,Cerebellum,Muscle
ENSMUSG00000038510	Rpf2	chr10:39943306:-	chr10:39943279:-	0.277363	0.223535	25.3084	0.0404334	0.0358003	F2	0.197237	Yes	Yes	ESC,Cerebellum,Cerebral_Cortex,Heart,Kidney,Liver,Lung,Muscle,Spleen
ENSMUSG00000038446	Cdc40	chr10:40551427:-	chr10:40552900:-	0.954876	0.0451236	24.4138	0.0159001	0.0954602	FU	0.0550902	No	No	NA
ENSMUSG00000038417	Fig4	chr10:40907978:-	chr10:40932443:-	0.712593	0.147084	9.35172	0.0370116	0.0567652	F2	0.310678	Yes	No	Liver
ENSMUSG00000019813	Cep57l1	chr10:41438647:-	chr10:41439452:-	0.981981	0.0103072	7.06999	0.0122085	0.233486	F1	0.0311697	No	No	NA
ENSMUSG00000048756	Foxo3	chr10:41901651:-	chr10:41943399:-	0.871351	0.0565194	115.071	0.0299558	0.0457797	FU	0.13826	No	No	NA
ENSMUSG00000019803	Nr2e1	chr10:42281773:-	chr10:42301472:-	0.880823	0.119177	16.4448	0.0866392	0.025802	FU	NA	No	No	NA
ENSMUSG00000019797	1700021F05Rik	chr10:43244955:-	chr10:43245018:-	0.534292	0.210629	59.006	0.0302276	0.18008	F2	0.238643	Yes	Yes	Muscle
ENSMUSG00000019863	Qrsl1	chr10:43593994:-	chr10:43593948:-	0.733209	0.0864518	19.7834	0.0269067	0.15734	FU	0.23384	No	No	NA
ENSMUSG00000019866	Crybg1	chr10:43670442:-	chr10:43671124:-	0.97598	0.0240205	18.1657	0.0106774	0.0876565	F1	0.0170559	No	No	NA
ENSMUSG00000038151	Prdm1	chr10:44156980:-	chr10:44159035:-	0.898159	0.0337534	20.1849	0.0241323	0.074251	FU	0.094493	No	No	NA
ENSMUSG00000063804	Lin28b	chr10:45096437:-	chr10:45176378:-	0.803819	0.0967762	11.3465	0.0781784	0.194743	FU	0.140368	No	No	NA
ENSMUSG00000019893	Ros1	chr10:51765293:-	chr10:51787858:-	0.550159	0.16127	2.41421	0.261638	0.226073	FU	NA	No	No	NA
ENSMUSG00000019861	Gopc	chr10:52057985:-	chr10:52058157:-	0.482277	0.134057	51.9598	0.11321	0.0642265	F2	0.162515	Yes	Yes	Spleen
ENSMUSG00000038594	Cep85l	chr10:52993247:-	chr10:52993492:-	0.779696	0.19014	14.6524	0.0249518	0.206369	F2	0.470871	Yes	No	Muscle
ENSMUSG00000058298	Mcm9	chr10:53256121:-	chr10:53256150:-	0.413775	0.248232	12.389	0.0404963	0.34064	F2	0.141823	Yes	No	Cerebellum,Cerebral_Cortex,Heart,Kidney,Liver,Spleen
ENSMUSG00000019856	Fam184a	chr10:53353172:-	chr10:53352934:-	0.58492	0.238102	13.1053	0.00820452	0.0733745	F2	0.152607	Yes	Yes	Cerebellum
ENSMUSG00000003746	Man1a	chr10:53626809:-	chr10:53624596:-	0.638637	0.171802	78.2688	0.0867641	0.0606566	FU	0.335893	No	No	NA
ENSMUSG00000038122	Tbc1d32	chr10:55734099:-	chr10:55767972:-	0.631236	0.122743	3.33082	0.0267843	0.185893	FU	0.108576	No	No	NA
ENSMUSG00000019877	Serinc1	chr10:57235580:-	chr10:57236681:-	0.918173	0.046627	99.0852	0.0098823	0.0423564	FU	0.109568	No	No	NA
ENSMUSG00000009654	Oit3	chr10:58885697:-	chr10:58886191:-	0.543876	0.456124	10.6576	0.103545	0.0728745	F2	NA	Yes	No	Liver
ENSMUSG00000009647	Mcu	chr10:58909732:-	chr10:58911408:-	0.926379	0.0468774	139.385	0.0168984	0.0245167	FU	0.0510703	No	No	NA
ENSMUSG00000020108	Ddit4	chr10:59412417:-	chr10:59412469:-	0.994171	0.00487183	197.542	0.00158681	NA	F1	0.00475857	No	No	NA
ENSMUSG00000020107	Anapc16	chr10:59451165:-	chr10:59450656:-	0.394707	0.303614	50.0893	0.0817604	0.0626935	F2	0.297612	Yes	Yes	ESC,Cerebral_Cortex,Heart,Lung,Muscle
ENSMUSG00000057337	Chst3	chr10:59644275:-	chr10:59646088:-	0.976227	0.016791	23.5614	0.018344	0.112816	F1	0.0461765	No	No	NA
ENSMUSG00000012819	Cdh23	chr10:59765496:-	chr10:60093900:-	0.483624	0.277986	2.80481	0.00613629	0.106132	F2	0.0977728	Yes	No	Muscle
ENSMUSG00000020100	Slc29a3	chr10:60174820:-	chr10:60174670:-	0.712804	0.279182	60.6295	0.030582	0.167667	FU	0.159917	No	No	NA
ENSMUSG00000020097	Sgpl1	chr10:60561390:-	chr10:60561509:-	0.955653	0.0250514	55.9551	0.00873229	0.160214	F1	0.0440893	No	No	NA
ENSMUSG00000059901	Adamts14	chr10:60659860:-	chr10:60682860:-	0.897974	0.0708394	9.72535	0.0311276	0.150442	FU	0.143055	No	No	NA
ENSMUSG00000020091	Eif4ebp2	chr10:60894534:-	chr10:60891239:-	0.496424	0.437515	100.107	0.0440127	0.0646516	F2	0.533067	Yes	Yes	Cerebellum,Cerebral_Cortex,Heart,Kidney,Lung,Muscle
ENSMUSG00000020086	H2afy2	chr10:61201418:-	chr10:61201392:-	0.584485	0.293543	38.6998	0.0236745	NA	F2	0.106444	Yes	Yes	Spleen
ENSMUSG00000058806	Col13a1	chr10:61300984:-	chr10:61301247:-	0.852159	0.0713185	54.6258	0.00216808	0.216553	F2	0.580487	Yes	Yes	NA
ENSMUSG00000020083	Fam241b	chr10:61570958:-	chr10:61570403:-	0.954563	0.0322347	13.9993	0.0154308	NA	F1	0.0598953	No	No	NA
ENSMUSG00000037031	Tspan15	chr10:61648144:-	chr10:61650115:-	0.812788	0.116584	11.766	0.0426157	0.0960854	FU	0.23487	No	No	NA
ENSMUSG00000037012	Hk1	chr10:61731849:-	chr10:61747503:-	0.968567	0.00856376	171.711	0.00760958	0.221582	F1	0.019994	No	No	NA
ENSMUSG00000020078	Vps26a	chr10:61918020:-	chr10:61919319:-	0.623212	0.137983	42.0681	0.101265	0.0356907	F2	0.400985	Yes	No	ESC,Muscle
ENSMUSG00000036955	Kif1bp	chr10:62021218:-	chr10:62021303:-	0.663598	0.264817	33.286	0.0397172	0.0662622	F2	0.198973	Yes	No	Liver
ENSMUSG00000020075	Ddx21	chr10:62043001:-	chr10:62064876:-	0.465135	0.405626	93.9146	0.101619	NA	F2	0.531303	Yes	Yes	Cerebellum,Cerebral_Cortex,Heart,Kidney,Liver,Lung,Muscle,Spleen
ENSMUSG00000047146	Tet1	chr10:62275095:-	chr10:62314871:-	0.95346	0.0282775	50.2176	0.015469	0.493215	F1	0.0324509	No	No	NA
ENSMUSG00000020067	Mypn	chr10:62578528:-	chr10:62618702:-	0.627308	0.127603	53.3567	0.191017	0.0943723	FU	0.384668	No	No	NA
ENSMUSG00000020063	Sirt1	chr10:62781763:-	chr10:62781805:-	0.728329	0.251034	36.4002	0.0504081	0.42268	FU	0.0663451	No	No	NA
ENSMUSG00000019873	Reep3	chr10:66471946:-	chr10:66476430:-	0.706288	0.142586	60.046	0.0827608	0.01926	FU	0.228045	No	No	NA
ENSMUSG00000057134	Ado	chr10:67007259:-	chr10:67010382:-	0.343046	0.248854	48.9927	0.034422	NA	F2	0.298254	Yes	Yes	ESC,Heart,Kidney,Liver,Lung,Muscle
ENSMUSG00000037855	Zfp365	chr10:67348853:-	chr10:67350346:-	0.828553	0.0786529	83.9111	0.0365702	0.078254	FU	0.16722	No	No	NA
ENSMUSG00000019947	Arid5b	chr10:67555273:-	chr10:67629687:-	0.649962	0.165254	44.0269	0.0604818	NA	F2	0.39505	Yes	Yes	Spleen
ENSMUSG00000019945	Cabcoco1	chr10:67893699:-	chr10:67899028:-	0.80242	0.1216	5.72799	0.0412075	0.405232	FU	0.076501	No	No	NA
ENSMUSG00000090622	A930033H14Rik	chr10:68672509:-	chr10:68670411:-	0.915889	0.0841114	4.05801	0.0173668	NA	FU	0.118043	No	No	NA
ENSMUSG00000019942	Cdk1	chr10:68801052:-	chr10:68812858:-	0.965768	0.0195034	114.211	0.00681424	0.0191993	F1	0.0552318	No	No	NA
ENSMUSG00000037747	Phyhipl	chr10:70021466:-	chr10:70021283:-	0.651992	0.160219	78.079	0.112505	0.0352584	F2	0.181948	Yes	No	NA
ENSMUSG00000014329	Bicc1	chr10:70385585:-	chr10:70472195:-	0.748977	0.105092	119.653	0.0243696	0.0474547	FU	0.694597	Yes	No	ESC
ENSMUSG00000003923	Tfam	chr10:70690684:-	chr10:70688216:-	0.848468	0.062247	46.6336	0.032195	0.189213	FU	0.202628	No	No	NA
ENSMUSG00000019927	Ube2d1	chr10:70717730:-	chr10:70717574:-	0.995393	0.00156502	81.0755	0.00427978	NA	F1	0.00598346	No	No	NA
ENSMUSG00000037710	Cisd1	chr10:70793470:-	chr10:70793240:-	0.718284	0.226255	177.363	0.0257892	0.0528367	FU	0.258525	No	No	NA
ENSMUSG00000033416	Gucd1	chr10:74969567:-	chr10:74967877:-	0.859132	0.0756027	40.993	0.0213811	0.0507488	FU	0.232408	No	No	NA
ENSMUSG00000046807	Lrrc75b	chr10:75012867:-	chr10:75014142:-	0.955444	0.0445562	15.4627	0.0156703	0.0386134	FU	0.101357	No	No	NA
ENSMUSG00000006342	Susd2	chr10:75099458:-	chr10:75099372:-	0.876716	0.0998152	28.0961	0.0460151	0.196401	FU	0.0784723	No	No	NA
ENSMUSG00000020196	Cabin1	chr10:75108857:-	chr10:75162657:-	0.920078	0.053233	39.4026	0.00741751	0.103731	FU	0.0941033	No	No	NA
ENSMUSG00000001666	Ddt	chr10:75233975:-	chr10:75234173:-	0.998072	0.00125694	215.855	0.000829839	0.0700301	F1	0.000837418	No	No	NA
ENSMUSG00000033318	Gstt2	chr10:75294594:-	chr10:75294135:-	0.914754	0.080474	105.984	0.0206334	NA	FU	0.0959996	No	No	NA
ENSMUSG00000000902	Smarcb1	chr10:75359518:-	chr10:75359493:-	0.995563	0.00443688	101.46	0.002316	NA	F1	0.00339742	No	No	NA
ENSMUSG00000000901	Mmp11	chr10:75385967:-	chr10:75386015:-	0.848083	0.15074	11.3305	0.0163451	NA	FU	0.147622	No	No	NA
ENSMUSG00000050157	Gm867	chr10:75400464:-	chr10:75399424:-	0.649815	0.350185	5.97004	0.471019	NA	FU	0.0693179	No	No	NA
ENSMUSG00000020230	Prmt2	chr10:75669971:-	chr10:75699059:-	0.979786	0.0113015	72.9785	0.0113796	0.0463487	F1	0.0243298	No	No	NA
ENSMUSG00000020231	Dip2a	chr10:75725794:-	chr10:75725481:-	0.838965	0.0544826	26.3762	0.0215716	0.0684569	FU	0.141799	No	No	NA
ENSMUSG00000001151	Pcnt	chr10:75814010:-	chr10:75864076:-	0.848285	0.12935	151.962	0.0406864	0.204823	FU	0.0951825	No	No	NA
ENSMUSG00000033126	Ybey	chr10:75923930:-	chr10:75924883:-	0.295306	0.208334	8.7287	0.0717117	0.234663	F2	0.226802	Yes	No	ESC,Cerebellum,Kidney,Liver,Lung,Muscle,Spleen
ENSMUSG00000020241	Col6a2	chr10:76058507:-	chr10:76063284:-	0.67596	0.0529509	25.5361	0.0191634	0.0418547	FU	0.100554	No	No	NA
ENSMUSG00000001119	Col6a1	chr10:76171538:-	chr10:76180011:-	0.881195	0.0597202	27.8058	0.0383652	0.0607735	FU	0.108151	No	No	NA
ENSMUSG00000001435	Col18a1	chr10:76514924:-	chr10:76515783:-	0.768335	0.203806	105.769	0.0196322	0.256975	FU	0.179	No	No	NA
ENSMUSG00000020262	Adarb1	chr10:76753472:-	chr10:76753093:-	0.711532	0.0719386	41.16	0.0567267	0.020025	FU	0.484094	No	No	NA
ENSMUSG00000032977	Fam207a	chr10:76949406:-	chr10:76950927:-	0.915123	0.0712403	65.4817	0.0130641	0.299818	FU	0.107225	No	No	NA
ENSMUSG00000051652	Lrrc3	chr10:77360320:-	chr10:77362614:-	0.92858	0.0342193	20.7551	0.0151337	0.0329257	FU	0.0986751	No	No	NA
ENSMUSG00000009292	Trpm2	chr10:77372108:-	chr10:77372715:-	0.78028	0.115369	39.6033	0.00924135	0.0710611	FU	0.0627979	No	No	NA
ENSMUSG00000020277	Pfkl	chr10:77450651:-	chr10:77450580:-	0.829402	0.0302801	26.0064	0.048251	0.0115962	FU	0.236173	No	No	NA
ENSMUSG00000053329	D10Jhu81e	chr10:77624820:-	chr10:77624975:-	0.906053	0.0377151	238.242	0.0102714	0.212569	FU	0.0423129	No	No	NA
ENSMUSG00000032834	Pwp2	chr10:77633654:-	chr10:77634390:-	0.617689	0.315753	39.288	0.0313723	0.0584493	F2	0.255801	Yes	Yes	ESC,Lung,Spleen
ENSMUSG00000000374	Trappc10	chr10:77649534:-	chr10:77648167:-	0.537317	0.232297	55.873	0.0655986	0.0617089	F2	0.303334	Yes	Yes	Cerebellum,Cerebral_Cortex,Muscle
ENSMUSG00000001211	Agpat3	chr10:77734307:-	chr10:77731923:-	0.5841	0.164906	190.645	0.0686843	0.0529222	F2	0.49492	Yes	Yes	Cerebellum,Cerebral_Cortex,Muscle
ENSMUSG00000061032	Rrp1	chr10:77863131:-	chr10:77864633:-	0.590023	0.236902	89.7438	0.0398503	0.406315	F2	0.326797	Yes	Yes	NA
ENSMUSG00000032788	Pdxk	chr10:77899492:-	chr10:77903344:-	0.921668	0.0388323	112.282	0.0107092	NA	FU	0.191516	No	No	NA
ENSMUSG00000032714	Syde1	chr10:78047248:-	chr10:78049551:-	0.947411	0.0477722	24.27	0.0137342	0.0989717	F1	0.0526544	No	No	NA
ENSMUSG00000060301	2610008E11Rik	chr10:78527119:-	chr10:78527555:-	0.793503	0.15235	11.2815	0.0183244	0.112626	FU	0.134706	No	No	NA
ENSMUSG00000045912	C2cd4c	chr10:79073459:-	chr10:79073510:-	0.920845	0.0466416	10.2468	0.0162963	0.0827179	F1	0.0145766	No	No	NA
ENSMUSG00000020312	Shc2	chr10:79081530:-	chr10:79080666:-	0.430171	0.225503	19.8763	0.00493072	0.0899767	F2	0.370158	Yes	Yes	Cerebellum,Heart,Kidney
ENSMUSG00000020329	Polrmt	chr10:79198916:-	chr10:79198872:-	0.527018	0.472982	13.9391	0.0420121	0.204362	F2	0.226821	Yes	No	ESC,Cerebellum,Cerebral_Cortex,Kidney,Liver,Lung,Muscle,Spleen
ENSMUSG00000035890	Rnf126	chr10:79221284:-	chr10:79221511:-	0.632602	0.358796	20.6901	0.0429116	0.0253239	F2	0.196136	Yes	Yes	ESC,Liver,Spleen
ENSMUSG00000020323	Prss57	chr10:79245878:-	chr10:79245648:-	0.716187	0.149849	2.225	0.143607	0.329436	FU	NA	No	No	NA
ENSMUSG00000035781	R3hdm4	chr10:79372797:-	chr10:79373410:-	0.994916	0.00464044	60.9003	0.000163257	0.0795833	F1	0.0122977	No	No	NA
ENSMUSG00000013858	Tmem259	chr10:79439865:-	chr10:79437673:-	0.952327	0.0394608	165.037	0.00832252	0.0411366	FU	0.0990505	No	No	NA
ENSMUSG00000004667	Polr2e	chr10:79498694:-	chr10:79499176:-	0.987801	0.0121992	119.081	0.00424385	NA	F1	0.0115397	No	No	NA
ENSMUSG00000035640	Cbarp	chr10:79593296:-	chr10:79593179:-	0.957066	0.0390954	46.4951	0.0195827	0.0600473	F1	0.0402951	No	No	NA
ENSMUSG00000020150	Gamt	chr10:79720901:-	chr10:79723202:-	0.987906	0.01176	37.2766	0.00662149	0.127802	F1	0.0331377	No	No	NA
ENSMUSG00000020133	2310011J03Rik	chr10:79781453:-	chr10:79780999:-	0.920379	0.0697716	43.8295	0.0190424	0.188002	FU	0.148176	No	No	NA
ENSMUSG00000048696	Mex3d	chr10:79843100:-	chr10:79843210:-	0.769176	0.0815991	10.1223	0.0661958	0.312163	FU	0.214803	No	No	NA
ENSMUSG00000035478	Mbd3	chr10:79855284:-	chr10:79855884:-	0.987205	0.0107862	67.2963	0.00126898	0.00374449	F1	0.016282	No	No	NA
ENSMUSG00000020163	Uqcr11	chr10:79865742:-	chr10:79865624:-	0.997998	0.000912316	531.426	0.000229279	NA	F1	0.00385267	No	No	NA
ENSMUSG00000020167	Tcf3	chr10:79872338:-	chr10:79872286:-	0.429667	0.225288	26.1303	0.0461533	0.100413	F2	0.107969	Yes	Yes	Cerebellum,Heart,Kidney,Muscle
ENSMUSG00000047417	Rexo1	chr10:80004405:-	chr10:80003670:-	0.942567	0.0541908	58.1192	0.0146132	0.128193	F1	0.0735897	No	No	NA
ENSMUSG00000035397	Klf16	chr10:80029869:-	chr10:80027871:-	0.995335	0.00466454	49.2664	0.00253182	0.0674891	F1	0.00638763	No	No	NA
ENSMUSG00000020190	Mknk2	chr10:80128070:-	chr10:80128638:-	0.96397	0.0181118	68.0841	0.0127202	0.0203235	F1	0.0222771	No	No	NA
ENSMUSG00000003348	Mob3a	chr10:80147998:-	chr10:80148798:-	0.798984	0.067167	7.88044	0.0309053	0.018523	FU	0.122696	No	No	NA
ENSMUSG00000020198	Ap3d1	chr10:80169701:-	chr10:80175553:-	0.622331	0.365721	109.263	0.0573169	0.0586011	F2	0.348116	Yes	Yes	Liver,Muscle
ENSMUSG00000035278	Plekhj1	chr10:80258844:-	chr10:80256427:-	0.78179	0.193005	20.4392	0.0280681	0.0754342	FU	0.262615	No	No	NA
ENSMUSG00000020216	Jsrp1	chr10:80271241:-	chr10:80271571:-	0.912875	0.0838654	409.792	-0.00234435	0.447183	FU	0.0376178	No	No	NA
ENSMUSG00000051067	Lingo3	chr10:80295546:-	chr10:80296024:-	0.988671	0.0113287	43.4014	0.00268816	0.0213	F1	0.00923461	No	No	NA
ENSMUSG00000020219	Timm13	chr10:80362654:-	chr10:80362411:-	0.937493	0.0572673	234.615	0.010121	NA	FU	0.0822133	No	No	NA
ENSMUSG00000062075	Lmnb2	chr10:80364108:-	chr10:80365536:-	0.916685	0.0505954	28.0418	0.0362984	0.106769	FU	0.0527816	No	No	NA
ENSMUSG00000046822	Slc39a3	chr10:80491288:-	chr10:80493538:-	0.507173	0.475484	23.0412	0.0280114	0.0419355	F2	0.640127	Yes	No	ESC,Kidney,Liver,Lung,Muscle,Spleen
ENSMUSG00000004937	Sgta	chr10:80506820:-	chr10:80507141:-	0.99889	0.00110992	246.133	0.000768968	0.0389287	F1	0.00213029	No	No	NA
ENSMUSG00000035041	Creb3l3	chr10:80547074:-	chr10:80551294:-	0.599627	0.390137	213.211	0.032929	0.181416	FU	NA	No	No	NA
ENSMUSG00000004934	Pias4	chr10:80616042:-	chr10:80616706:-	0.591416	0.316109	48.529	0.0925968	0.0304695	FU	0.346907	No	No	Muscle
ENSMUSG00000004939	Nmrk2	chr10:80661936:-	chr10:80661289:-	0.997842	0.00215751	128.656	0.00294176	0.202413	F1	0.00103086	No	No	NA
ENSMUSG00000034958	Atcay	chr10:80667255:-	chr10:80668829:-	0.617558	0.253898	20.9573	0.0779364	0.0379659	FU	0.0251113	No	No	NA
ENSMUSG00000034932	Mrpl54	chr10:80727466:-	chr10:80726211:-	0.95815	0.0137954	36.1912	0.00716063	0.26624	F1	0.0590969	No	No	NA
ENSMUSG00000034917	Tjp3	chr10:80735965:-	chr10:80745519:-	0.894428	0.105572	12.009	0.0246453	0.111969	FU	0.10799	No	No	NA
ENSMUSG00000020235	Fzr1	chr10:80829624:-	chr10:80830114:-	0.873754	0.0957879	48.6333	0.0228458	0.00591133	FU	0.124517	No	No	NA
ENSMUSG00000055053	Nfic	chr10:80858936:-	chr10:80861927:-	0.271983	0.259397	140.543	0.0780571	0.0113016	F2	0.375673	Yes	Yes	ESC,Cerebellum,Cerebral_Cortex,Heart,Liver,Lung,Muscle
ENSMUSG00000034818	Celf5	chr10:80921972:-	chr10:80922541:-	0.838593	0.0795394	101.381	0.0258188	0.035693	FU	0.130369	No	No	NA
ENSMUSG00000020238	Ncln	chr10:80949204:-	chr10:80949177:-	0.868138	0.125872	96.1168	0.0084587	0.0103126	FU	0.0444248	No	No	NA
ENSMUSG00000034792	Gna15	chr10:80965058:-	chr10:80965324:-	0.957218	0.0427823	11.3711	0.00437505	0.0762943	F1	0.024261	No	No	NA
ENSMUSG00000034781	Gna11	chr10:80991474:-	chr10:80993317:-	0.78521	0.171315	161.609	0.0221624	0.0115771	FU	0.278692	No	No	NA
ENSMUSG00000034748	Sirt6	chr10:81084532:-	chr10:81082581:-	0.559407	0.423354	6.23674	0.0650214	0.10336	F2	0.522897	Yes	Yes	ESC,Cerebellum,Cerebral_Cortex,Heart
ENSMUSG00000063320	1190007I07Rik	chr10:82082600:-	chr10:82082774:-	0.695862	0.273835	33.486	0.0497514	0.319298	F2	0.361464	Yes	Yes	ESC
ENSMUSG00000020251	Glt8d2	chr10:82113178:-	chr10:82115261:-	0.92698	0.0630979	4.31859	0.0576906	0.107916	FU	0.0959797	No	No	NA
ENSMUSG00000020248	Nfyb	chr10:82212926:-	chr10:82212749:-	0.205189	0.17348	70.983	0.0527531	NA	F2	0.283185	Yes	Yes	ESC,Cerebellum,Cerebral_Cortex,Heart,Kidney,Liver,Lung,Muscle,Spleen
ENSMUSG00000034591	Slc41a2	chr10:82693593:-	chr10:82696088:-	0.971276	0.0255228	75.2936	0.0156305	0.0341843	FU	0.138003	No	No	NA
ENSMUSG00000020256	Aldh1l2	chr10:82950195:-	chr10:82950529:-	0.755565	0.0841884	4.82905	0.0514238	0.242375	FU	0.11801	No	No	NA
ENSMUSG00000020263	Appl2	chr10:83062778:-	chr10:83076304:-	0.958037	0.0215472	97.1241	0.00899615	0.102808	F1	0.0336167	No	No	NA
ENSMUSG00000020032	Nuak1	chr10:83834045:-	chr10:83833645:-	0.526721	0.324241	58.7786	0.0582983	0.0557332	F2	0.291739	Yes	Yes	Cerebral_Cortex,Heart,Liver,Lung,Spleen
ENSMUSG00000046841	Ckap4	chr10:83990167:-	chr10:83989181:-	0.409933	0.339029	50.1192	0.069727	0.0799309	F2	0.380521	Yes	Yes	ESC,Cerebellum,Cerebral_Cortex,Heart,Kidney,Liver,Lung,Spleen
ENSMUSG00000049038	Mterf2	chr10:84582186:-	chr10:84583370:-	0.920483	0.0701562	7.1702	0.0287704	0.289725	FU	0.0793198	No	No	NA
ENSMUSG00000020038	Cry1	chr10:84594445:-	chr10:84604642:-	0.996828	0.00317236	19.4327	0.00300025	0.0410433	F1	0.0163974	No	No	NA
ENSMUSG00000035529	Prdm4	chr10:85354711:-	chr10:85369607:-	0.936302	0.0512182	15.235	0.020554	0.116802	FU	0.193633	No	No	NA
ENSMUSG00000001783	Rtcb	chr10:85401382:-	chr10:85401413:-	0.998982	0.000675199	252.896	0.000759045	NA	F1	0.00110886	No	No	NA
ENSMUSG00000059602	Syn3	chr10:85511497:-	chr10:85751748:-	0.630499	0.134324	14.4524	0.0399861	0.0436081	F2	0.478738	Yes	No	Kidney
ENSMUSG00000035459	Stab2	chr10:86303943:-	chr10:86313163:-	0.977054	0.0229464	29.3215	-0.00104906	0.293938	F1	0.0239351	No	No	NA
ENSMUSG00000035365	Parpbp	chr10:87597308:-	chr10:87554177:-	0.290573	0.242219	8.01185	0.0883753	0.271617	F2	0.060216	Yes	No	ESC,Spleen
ENSMUSG00000020057	Dram1	chr10:87785550:-	chr10:87796926:-	0.661671	0.187143	46.8373	0.126635	0.0363973	F2	0.405775	Yes	No	Cerebral_Cortex,Muscle
ENSMUSG00000060002	Chpt1	chr10:87935558:-	chr10:87936369:-	0.249319	0.189523	196.093	0.0461454	0.220353	F2	0.386754	Yes	Yes	Cerebellum,Cerebral_Cortex,Heart,Kidney,Liver,Lung,Muscle,Spleen
ENSMUSG00000020061	Mybpc1	chr10:87981027:-	chr10:87981074:-	0.358621	0.235451	58.5203	0.126532	0.0456906	F2	0.453904	Yes	Yes	Muscle
ENSMUSG00000004359	Spic	chr10:88138014:-	chr10:88139018:-	0.915281	0.0847187	35.6243	0.0700208	0.450221	FU	0.203567	No	No	NA
ENSMUSG00000004356	Utp20	chr10:88209352:-	chr10:88225514:-	0.894681	0.0550385	39.2462	0.0469182	0.132163	FU	0.132618	No	No	NA
ENSMUSG00000035189	Ano4	chr10:88411739:-	chr10:88411682:-	0.574352	0.393148	5.8874	0.0773325	0.024872	F2	-0.00868175	Yes	No	Cerebellum,Cerebral_Cortex
ENSMUSG00000074802	Gas2l3	chr10:88872011:-	chr10:88871573:-	0.635699	0.151446	11.9043	0.0165697	0.228946	FU	0.205601	No	No	NA
ENSMUSG00000047638	Nr1h4	chr10:88917118:-	chr10:88917221:-	0.715099	0.284901	85.8392	0.0378124	0.0732404	FU	0.0178938	No	No	NA
ENSMUSG00000019935	Slc17a8	chr10:89036765:-	chr10:89038750:-	0.796135	0.147623	5.04697	0.0911513	0.0794133	FU	0.224183	No	No	NA
ENSMUSG00000019979	Apaf1	chr10:90452056:-	chr10:90500645:-	0.834589	0.0577634	26.1829	0.100101	0.0851979	FU	0.0863753	No	No	NA
ENSMUSG00000019961	Tmpo	chr10:90610316:-	chr10:90623162:-	0.48428	0.165307	161.631	0.0391289	0.636376	F2	0.301113	Yes	Yes	Heart,Lung,Muscle
ENSMUSG00000020014	Cfap54	chr10:92238364:-	chr10:92543835:-	0.500982	0.171142	7.50635	0.0931527	0.360813	FU	0.520963	Yes	No	Muscle
ENSMUSG00000008398	Elk3	chr10:92710176:-	chr10:92712070:-	0.407504	0.336948	50.8241	0.0457029	0.0811706	F2	0.126879	Yes	No	ESC,Cerebellum,Cerebral_Cortex,Heart,Kidney,Liver,Lung,Muscle,Spleen
ENSMUSG00000015890	Amdhd1	chr10:92986441:-	chr10:92999219:-	0.361247	0.304257	60.7578	0.0511082	0.114811	F2	0.0451588	Yes	No	Kidney,Liver
ENSMUSG00000020018	Snrpf	chr10:93046138:-	chr10:93046056:-	0.98332	0.00970094	119.706	0.0233496	NA	F1	0.0251443	No	No	NA
ENSMUSG00000036099	Vezt	chr10:93432921:-	chr10:93432431:-	0.323446	0.26446	25.6959	0.0561449	0.247764	F2	0.532887	Yes	Yes	ESC,Cerebellum,Cerebral_Cortex,Heart,Kidney,Lung,Spleen
ENSMUSG00000074785	Plxnc1	chr10:94253611:-	chr10:94254970:-	0.387634	0.370952	23.8618	0.0467506	0.112858	F2	0.322492	Yes	No	ESC,Heart,Kidney,Lung,Muscle,Spleen
ENSMUSG00000045867	Cradd	chr10:94637902:-	chr10:94637373:-	0.49924	0.202232	29.7766	0.137034	0.40746	F2	0.281669	Yes	No	Cerebellum,Cerebral_Cortex,Muscle
ENSMUSG00000020027	Socs2	chr10:94874138:-	chr10:94870965:-	0.713696	0.270435	57.9945	0.0344625	0.0530841	F2	0.340125	Yes	No	Cerebellum,Cerebral_Cortex
ENSMUSG00000046567	4930430F08Rik	chr10:100034968:-	chr10:100034905:-	0.613326	0.218312	6.03737	0.0325175	0.115466	F2	0.0953993	Yes	Yes	ESC
ENSMUSG00000019890	Nts	chr10:101944774:-	chr10:101944385:-	0.748648	0.184937	9.37782	0.11122	0.128351	FU	0.220768	No	No	NA
ENSMUSG00000036602	Alx1	chr10:102470769:-	chr10:102470961:-	0.785354	0.214646	2.95133	0.0372348	0.0339567	FU	NA	No	No	NA
ENSMUSG00000036019	Tmtc2	chr10:104624719:-	chr10:104805964:-	0.651621	0.215675	19.1385	0.0416056	0.0680208	FU	0.12519	No	No	NA
ENSMUSG00000020181	Nav3	chr10:109118632:-	chr10:109248999:-	0.50696	0.226154	21.071	0.0619664	0.11014	F2	0.284701	Yes	No	Kidney,Muscle
ENSMUSG00000074748	Atxn7l3b	chr10:112363752:-	chr10:112362486:-	0.515416	0.30328	325.026	0.0997185	0.0483539	F2	0.236285	Yes	Yes	Cerebellum,Cerebral_Cortex,Heart,Kidney,Muscle
ENSMUSG00000050663	Trhde	chr10:113837504:-	chr10:113836122:-	0.265193	0.241669	11.2296	0.0633924	0.0643599	F2	0.143343	Yes	No	Cerebellum,Cerebral_Cortex,Liver
ENSMUSG00000020130	Tbc1d15	chr10:114635514:-	chr10:114636450:-	0.760906	0.0814036	69.1312	0.0300195	0.0714962	FU	0.185124	No	No	NA
ENSMUSG00000020132	Rab21	chr10:114724139:-	chr10:114724580:-	0.140205	0.124416	75.0399	0.0342918	NA	F2	0.110766	Yes	Yes	ESC,Cerebellum,Cerebral_Cortex,Heart,Kidney,Liver,Lung,Muscle,Spleen
ENSMUSG00000069520	Tmem19	chr10:114777795:-	chr10:114779460:-	0.602277	0.339624	77.5555	0.0281606	NA	FU	0.472579	No	No	ESC
ENSMUSG00000020137	Thap2	chr10:114805454:-	chr10:114809216:-	0.673637	0.124819	13.4772	0.0627885	0.228153	FU	0.705629	Yes	No	Muscle
ENSMUSG00000020140	Lgr5	chr10:114887367:-	chr10:114913336:-	0.725714	0.274286	3.81873	0.010174	0.148349	F1	0.958556	Yes	No	ESC
ENSMUSG00000054934	Kcnmb4	chr10:115854924:-	chr10:115853107:-	0.859643	0.048165	45.0333	0.00673592	0.0148699	FU	0.174918	No	No	NA
ENSMUSG00000034057	Myrfl	chr10:116213241:-	chr10:116331325:-	0.858796	0.0726496	3.16312	0.110775	0.288879	FU	NA	No	No	NA
ENSMUSG00000020170	Frs2	chr10:116534143:-	chr10:116506481:-	0.305841	0.224124	32.0263	0.0412157	0.0503824	F2	0.29299	Yes	Yes	ESC,Cerebral_Cortex,Heart,Kidney,Liver,Lung,Muscle,Spleen
ENSMUSG00000020171	Yeats4	chr10:116652277:-	chr10:116652197:-	0.553935	0.443222	123.533	0.0573847	0.010467	F2	0.224305	Yes	Yes	ESC,Cerebellum,Cerebral_Cortex,Heart,Lung
ENSMUSG00000069516	Lyz2	chr10:116714389:-	chr10:116714597:-	0.935809	0.0601318	293.452	0.0081027	NA	F1	0.040502	No	No	NA
ENSMUSG00000055531	Cpsf6	chr10:116781725:-	chr10:116786094:-	0.447678	0.079806	105.458	0.0435828	0.00497822	F2	0.243173	Yes	Yes	NA
ENSMUSG00000020184	Mdm2	chr10:117125948:-	chr10:117127327:-	0.906177	0.0322217	210.978	0.0160144	0.157992	FU	0.0910222	No	No	NA
ENSMUSG00000060181	Slc35e3	chr10:117170729:-	chr10:117167698:-	0.863362	0.127632	52.55	0.0281091	0.056724	FU	0.163208	No	No	NA
ENSMUSG00000052798	Nup107	chr10:117187691:-	chr10:117187816:-	0.838941	0.0593781	75.805	0.192151	0.0605042	FU	0.107898	No	No	NA
ENSMUSG00000052681	Rap1b	chr10:117251599:-	chr10:117251524:-	0.493846	0.301087	258.943	0.0210589	0.00895317	F2	0.145212	Yes	Yes	ESC,Cerebellum,Cerebral_Cortex,Heart,Lung
ENSMUSG00000028630	Dyrk2	chr10:118292658:-	chr10:118294976:-	0.567085	0.340515	93.0566	0.0634583	0.021683	F2	0.245841	Yes	Yes	Liver,Lung,Muscle,Spleen
ENSMUSG00000020114	Cand1	chr10:118639701:-	chr10:118636306:-	0.564377	0.163125	91.2736	0.0195822	0.00524292	F2	0.402038	Yes	Yes	Cerebellum,Cerebral_Cortex
ENSMUSG00000020228	Helb	chr10:119520670:-	chr10:119521595:-	0.95284	0.0235499	21.1564	0.0189307	0.333902	F1	0.0717789	No	No	NA
ENSMUSG00000056758	Hmga2	chr10:119798699:-	chr10:119798324:-	0.293609	0.18991	134.175	0.00155385	1.56904	F2	0.284732	Yes	Yes	ESC,Kidney,Spleen
ENSMUSG00000051236	Msrb3	chr10:120218156:-	chr10:120221068:-	0.970792	0.0143625	167.604	0.0370253	0.110695	FU	0.0695158	No	No	NA
ENSMUSG00000048661	Lemd3	chr10:120360469:-	chr10:120368776:-	0.771911	0.152541	40.052	0.0783447	0.187589	FU	0.591708	Yes	No	Muscle
ENSMUSG00000025795	Rassf3	chr10:120847406:-	chr10:120848223:-	0.829507	0.120336	221.695	0.0451409	0.0981649	F2	0.402125	Yes	Yes	Muscle
ENSMUSG00000020115	Tbk1	chr10:120983511:-	chr10:121021647:-	0.656566	0.288565	34.4408	0.0818132	0.0431602	FU	0.485726	No	No	Muscle
ENSMUSG00000020121	Srgap1	chr10:121218047:-	chr10:121217964:-	0.428424	0.313335	19.4584	0.0880397	0.0267192	F2	0.475357	Yes	No	ESC,Heart,Kidney,Liver,Lung,Spleen
ENSMUSG00000034620	Tmem5	chr10:121518316:-	chr10:121518436:-	0.694492	0.211325	8.06218	0.14377	0.213974	FU	0.650952	Yes	No	Muscle
ENSMUSG00000034602	Mon2	chr10:122432213:-	chr10:122424007:-	0.298159	0.184301	49.4627	0.0501945	0.0623953	F2	0.227535	Yes	Yes	Cerebellum,Cerebral_Cortex,Heart,Liver,Lung,Muscle,Spleen
ENSMUSG00000020124	Usp15	chr10:122550300:-	chr10:122548791:-	0.373611	0.168386	31.3708	0.0718807	0.0230971	F2	0.34292	Yes	No	Cerebellum,Cerebral_Cortex,Lung,Muscle
ENSMUSG00000020102	Slc16a7	chr10:124656347:-	chr10:124664541:-	0.264619	0.215289	37.0422	0.0707664	0.314298	F2	0.366322	Yes	Yes	Heart,Kidney,Liver,Lung,Spleen
ENSMUSG00000040521	Tsfm	chr10:126459399:-	chr10:126459504:-	0.473969	0.460318	25.6163	0.101785	0.27839	F2	0.390892	Yes	No	ESC,Heart,Kidney,Liver,Lung,Muscle,Spleen
ENSMUSG00000040502	2020-03-09	chr10:126492071:-	chr10:126493106:-	0.89814	0.0945639	46.0446	0.0197766	0.153697	FU	0.0295917	No	No	NA
ENSMUSG00000040462	Os9	chr10:126532706:-	chr10:126531315:-	0.750045	0.157335	47.7916	0.0929001	0.11961	FU	0.240748	No	No	NA
ENSMUSG00000040441	Slc26a10	chr10:126609482:-	chr10:126608439:-	0.64694	0.237812	11.6371	0.0403887	0.197982	F2	0.193507	Yes	No	Liver
ENSMUSG00000040415	Dtx3	chr10:126627434:-	chr10:126629250:-	0.971474	0.0285263	12.4259	0.044265	NA	F1	0.0708289	No	No	NA
ENSMUSG00000074657	Kif5a	chr10:126662751:-	chr10:126692590:-	0.805441	0.0969516	164.054	0.00686211	0.0237975	FU	0.4318	No	No	NA
ENSMUSG00000025409	Mbd6	chr10:126719012:-	chr10:126719563:-	0.985767	0.0122219	56.1948	0.00600082	0.296097	F1	0.0293747	No	No	NA
ENSMUSG00000047492	Inhbe	chr10:126786702:-	chr10:126785913:-	0.893498	0.106502	31.5438	0.0179321	0.24297	FU	NA	No	No	NA
ENSMUSG00000025405	Inhbc	chr10:126792090:-	chr10:126802069:-	0.770264	0.220242	12.7869	0.0824716	0.30543	FU	NA	No	No	NA
ENSMUSG00000025403	Shmt2	chr10:126954373:-	chr10:126954178:-	0.763051	0.105652	55.8185	0.0334859	0.026509	FU	0.0933003	No	No	NA
ENSMUSG00000040249	Lrp1	chr10:126975254:-	chr10:126975213:-	0.676382	0.273878	385.115	0.0593754	0.0106489	FU	0.250478	No	No	NA
ENSMUSG00000025402	Nab2	chr10:127097974:-	chr10:127098212:-	0.988291	0.00725975	22.0402	0.0106847	0.0990237	F1	0.0129787	No	No	NA
ENSMUSG00000058396	Gpr182	chr10:127184343:-	chr10:127186672:-	0.67148	0.32852	7.03378	0.0510023	0.131243	FU	0.10381	No	No	NA
ENSMUSG00000040043	Rbms2	chr10:127570284:-	chr10:127566526:-	0.480093	0.329698	71.4542	0.0391994	0.119374	F2	0.391015	Yes	Yes	Cerebellum,Cerebral_Cortex,Heart,Kidney,Lung,Muscle,Spleen
ENSMUSG00000051346	Spryd4	chr10:127646964:-	chr10:127647139:-	0.594891	0.166534	12.9505	0.0946622	0.269859	F2	0.181827	Yes	No	ESC,Muscle
ENSMUSG00000039914	Coq10a	chr10:127800152:-	chr10:127805239:-	0.942466	0.0321131	143.708	0.0142622	0.210746	F1	0.0841517	No	No	NA
ENSMUSG00000090841	Myl6	chr10:127927915:-	chr10:127929663:-	0.997733	0.00226703	331.961	0.00101071	NA	F1	0.00397776	No	No	NA
ENSMUSG00000039824	Myl6b	chr10:127931213:-	chr10:127933339:-	0.970846	0.029154	4.33146	0.022398	NA	F1	0.0352652	No	No	NA
ENSMUSG00000039810	Zc3h10	chr10:127980619:-	chr10:127979017:-	0.991392	0.00860835	26.6456	0.00379767	0.0250671	F1	0.0191878	No	No	NA
ENSMUSG00000018166	Erbb3	chr10:128004585:-	chr10:128004615:-	0.98466	0.0153397	86.1577	0.00531455	0.0701513	F1	0.0214488	No	No	NA
ENSMUSG00000025362	Rps26	chr10:128061592:-	chr10:128061627:-	0.979117	0.0208834	412.505	0.00383067	NA	F1	0.0225438	No	No	NA
ENSMUSG00000049858	Suox	chr10:128106950:-	chr10:128107468:-	0.949171	0.0206545	21.5411	0.0196209	0.202956	FU	0.0778431	No	No	NA
ENSMUSG00000000711	Rab5b	chr10:128114226:-	chr10:128114145:-	0.996996	0.00206018	329.84	0.000979364	0.0369748	F1	0.00311048	No	No	NA
ENSMUSG00000025358	Cdk2	chr10:128135000:-	chr10:128135207:-	0.991536	0.00616329	28.8971	0.00530235	NA	F1	0.00562394	No	No	NA
ENSMUSG00000047090	Tmem198b	chr10:128237092:-	chr10:128235145:-	0.954591	0.0276678	9.19616	0.00905165	0.266087	F1	0.0755081	No	No	NA
ENSMUSG00000025353	Ormdl2	chr10:128255549:-	chr10:128255471:-	0.622929	0.32086	69.4494	0.0765295	0.0500795	F2	0.23107	Yes	Yes	Cerebellum,Cerebral_Cortex,Kidney,Liver
ENSMUSG00000025352	Gdf11	chr10:128319379:-	chr10:128319351:-	0.447665	0.369066	20.2809	0.0773324	0.00998185	F2	0.122341	Yes	No	Cerebellum,Cerebral_Cortex,Heart,Kidney,Lung,Muscle
ENSMUSG00000090247	Bloc1s1	chr10:128356974:-	chr10:128358721:-	0.987308	0.00509011	87.2379	0.00401673	0.0112054	F1	0.0257084	No	No	NA
ENSMUSG00000025347	Mettl7b	chr10:128395330:-	chr10:128395304:-	0.873583	0.109133	212.828	0.0354771	0.196667	FU	0.0439332	No	No	NA
ENSMUSG00000020454	Eif4enif1	chr11:3144586:+	chr11:3127885:+	0.734781	0.236496	58.0122	0.0227872	0.148321	FU	0.269002	No	No	NA
ENSMUSG00000034614	Pik3ip1	chr11:3242972:+	chr11:3242198:+	0.949232	0.0272782	66.5904	0.0322238	0.254674	F1	0.0434659	No	No	NA
ENSMUSG00000075702	Selenom	chr11:3417354:+	chr11:3417551:+	0.99919	0.000809957	200.274	0.00029593	0.300836	F1	0.00161499	No	No	NA
ENSMUSG00000034543	Morc2a	chr11:3590375:+	chr11:3590480:+	0.4751	0.306571	21.8787	0.0362311	0.109461	F2	0.213141	Yes	Yes	ESC,Cerebellum,Cerebral_Cortex,Lung,Spleen
ENSMUSG00000047205	Dusp18	chr11:3801302:+	chr11:3800862:+	0.713415	0.133636	32.4862	0.105872	0.118182	FU	0.367169	No	No	NA
ENSMUSG00000020430	Pes1	chr11:3879217:+	chr11:3877702:+	0.901917	0.0506731	40.3748	0.0124302	0.103576	FU	0.109615	No	No	NA
ENSMUSG00000019368	Sec14l4	chr11:3949270:+	chr11:3946458:+	0.932371	0.0676287	78.7695	0.0613398	0.216285	FU	0.0282948	No	No	NA
ENSMUSG00000003581	Rnf215	chr11:4041180:+	chr11:4041112:+	0.511774	0.482476	64.2256	0.072869	0.104222	F2	0.316001	Yes	Yes	Cerebellum,Cerebral_Cortex,Heart,Kidney,Liver,Lung,Muscle,Spleen
ENSMUSG00000002129	Sf3a1	chr11:4080528:+	chr11:4080627:+	0.687649	0.217142	90.0107	0.0487699	0.0299921	FU	0.267595	No	No	NA
ENSMUSG00000034412	Tbc1d10a	chr11:4115508:+	chr11:4117410:+	0.946784	0.0509597	45.1479	0.0135526	0.0822535	F1	0.0715429	No	No	NA
ENSMUSG00000020412	Ascc2	chr11:4585702:+	chr11:4583388:+	0.570527	0.309633	37.3481	0.0628062	0.180344	F2	0.52447	Yes	Yes	ESC,Kidney,Liver
ENSMUSG00000009076	Zmat5	chr11:4637672:+	chr11:4637536:+	0.592512	0.405456	16.6151	0.067185	0.0337398	F2	0.192856	Yes	Yes	ESC,Heart,Liver,Lung,Muscle
ENSMUSG00000034285	Nipsnap1	chr11:4793605:+	chr11:4793657:+	0.773255	0.148063	229.121	0.0203858	0.0790402	FU	0.142041	No	No	NA
ENSMUSG00000034209	Rasl10a	chr11:4960383:+	chr11:4960634:+	0.975737	0.0155174	10.9787	0.0164989	0.0552969	F1	0.021162	No	No	NA
ENSMUSG00000034175	Rhbdd3	chr11:5006096:+	chr11:5000401:+	0.997406	0.00259448	53.2211	0.00103235	0.340014	F1	0.00660167	No	No	NA
ENSMUSG00000020484	Xbp1	chr11:5425895:+	chr11:5425996:+	0.962582	0.00981617	178.392	0.0112341	0.523631	F1	0.0390079	No	No	NA
ENSMUSG00000020476	Dbnl	chr11:5700461:+	chr11:5700979:+	0.460402	0.15235	102.385	0.0212888	0.0957608	FU	0.0914145	No	No	NA
ENSMUSG00000020473	Aebp1	chr11:5772091:+	chr11:5770869:+	0.891754	0.0669821	29.6716	0.0225145	0.0939957	FU	0.0792187	No	No	NA
ENSMUSG00000002741	Ykt6	chr11:5867783:+	chr11:5866297:+	0.902739	0.0947191	103.976	0.0156233	0.0936416	FU	0.216156	No	No	NA
ENSMUSG00000020456	Ogdh	chr11:6256645:+	chr11:6256576:+	0.450772	0.374042	299.451	0.0378448	0.100342	F2	0.280429	Yes	Yes	Cerebellum,Cerebral_Cortex,Heart,Kidney,Liver,Lung,Muscle,Spleen
ENSMUSG00000071866	Ppia	chr11:6319820:+	chr11:6316857:+	0.999913	8.73746e-05	349.217	5.61717e-05	NA	F1	0.000708414	No	No	NA
ENSMUSG00000000378	Ccm2	chr11:6496747:+	chr11:6474891:+	0.803931	0.0685164	81.3085	0.0544555	0.0241592	FU	0.19627	No	No	NA
ENSMUSG00000020431	Adcy1	chr11:7078509:+	chr11:7078060:+	0.479007	0.322715	231.06	0.0752962	0.0429782	F2	0.401709	Yes	Yes	ESC,Cerebral_Cortex,Kidney,Lung,Spleen
ENSMUSG00000004668	Abca13	chr11:9584273:+	chr11:9584856:+	0.663912	0.292765	249.736	0.0286043	NA	FU	NA	No	No	NA
ENSMUSG00000050830	Vwc2	chr11:11161858:+	chr11:11167728:+	0.740825	0.0744879	10.1373	0.0438112	0.0364865	FU	0.0128683	No	No	NA
ENSMUSG00000018654	Ikzf1	chr11:11672110:+	chr11:11672050:+	0.603589	0.251579	59.7075	-0.00411994	0.0407066	FU	0.027772	No	No	NA
ENSMUSG00000048834	Vstm2a	chr11:16183847:+	chr11:16184133:+	0.375075	0.224377	37.6868	0.0664018	0.490087	F2	0.1322	Yes	Yes	Cerebellum,Cerebral_Cortex
ENSMUSG00000020122	Egfr	chr11:16787647:+	chr11:16818161:+	0.279238	0.270804	47.5767	0.0528433	0.0869951	F2	0.47277	Yes	Yes	Cerebellum,Cerebral_Cortex,Heart,Kidney,Liver,Lung,Muscle,Spleen
ENSMUSG00000044966	Fbxo48	chr11:16858519:+	chr11:16855534:+	0.991585	0.00841515	5.33514	-0.00755527	0.363109	F1	NA	No	No	NA
ENSMUSG00000044629	Cnrip1	chr11:16979375:+	chr11:16953132:+	0.781407	0.218593	24.2453	0.0305301	0.0193926	FU	0.211522	No	No	NA
ENSMUSG00000033953	Ppp3r1	chr11:17100385:+	chr11:17094823:+	0.997768	0.00170596	1253.94	0.00039631	NA	F1	0.00212396	No	No	NA
ENSMUSG00000078970	Wdr92	chr11:17133805:+	chr11:17134842:+	0.971293	0.0184035	20.0566	0.0196793	0.0449961	FU	0.111419	No	No	NA
ENSMUSG00000000581	C1d	chr11:17167237:+	chr11:17168200:+	0.869202	0.0815561	29.5553	0.0294403	0.0526536	FU	0.111175	No	No	NA
ENSMUSG00000020149	Rab1a	chr11:20125460:+	chr11:20126859:+	0.618165	0.207535	209.436	0.103143	0.119613	FU	0.229688	No	No	NA
ENSMUSG00000049800	Sertad2	chr11:20553024:+	chr11:20449035:+	0.835221	0.112413	59.7916	0.0554847	0.341676	FU	0.11968	No	No	NA
ENSMUSG00000020134	Peli1	chr11:21050326:+	chr11:21049416:+	0.623475	0.351567	118.748	0.0254125	0.0124661	F2	0.0955947	Yes	No	Muscle
ENSMUSG00000020128	Vps54	chr11:21221127:+	chr11:21220545:+	0.413479	0.243797	21.5307	0.0670918	0.0936782	F2	0.29814	Yes	Yes	ESC,Kidney,Liver,Lung,Spleen
ENSMUSG00000020319	Wdpcp	chr11:21798681:+	chr11:21761268:+	0.718729	0.167344	5.40455	0.0675809	0.340971	FU	0.197266	No	No	NA
ENSMUSG00000049904	Tmem17	chr11:22419234:+	chr11:22419130:+	0.938387	0.0436012	9.93508	0.0344287	0.119026	FU	0.0882001	No	No	NA
ENSMUSG00000007739	Cct4	chr11:22903337:+	chr11:22906236:+	0.950724	0.0156157	313.905	0.00671539	0.0286776	F1	0.0550445	No	No	NA
ENSMUSG00000049811	Fam161a	chr11:22930791:+	chr11:22923726:+	0.480666	0.402906	8.26792	0.0711704	0.680363	F2	0.492189	Yes	No	ESC,Heart,Kidney,Liver,Muscle,Spleen
ENSMUSG00000020290	Xpo1	chr11:23197013:+	chr11:23196226:+	0.381143	0.244078	92.0012	0.0348049	0.00379587	F2	0.269123	Yes	Yes	ESC,Heart,Kidney,Liver,Lung,Muscle,Spleen
ENSMUSG00000056342	Usp34	chr11:23389741:+	chr11:23354796:+	0.768888	0.0462642	115.452	0.0392728	0.036802	FU	0.0623288	No	No	NA
ENSMUSG00000020280	Pus10	chr11:23632876:+	chr11:23632538:+	0.630601	0.256165	9.20466	0.0805845	0.143539	FU	0.122339	No	No	NA
ENSMUSG00000000861	Bcl11a	chr11:24073194:+	chr11:23989370:+	0.759906	0.165932	27.8456	0.0345033	0.0153631	FU	0.181374	No	No	NA
ENSMUSG00000004018	Fancl	chr11:26371414:+	chr11:26371818:+	0.335501	0.318929	11.5544	0.0488864	0.17626	F2	0.134051	Yes	No	ESC,Cerebellum,Cerebral_Cortex,Heart,Kidney,Liver,Lung,Muscle,Spleen
ENSMUSG00000020467	Efemp1	chr11:28826737:+	chr11:28826700:+	0.854588	0.122244	28.2907	0.020357	0.113879	FU	0.203294	No	No	NA
ENSMUSG00000020464	Pnpt1	chr11:29061680:+	chr11:29061610:+	0.821106	0.046152	25.7403	0.0475164	0.14295	FU	0.131487	No	No	NA
ENSMUSG00000020463	Ppp4r3b	chr11:29120003:+	chr11:29118774:+	0.307524	0.285172	59.8989	0.0797454	0.0597668	F2	0.333213	Yes	No	Cerebellum,Cerebral_Cortex,Kidney,Liver,Lung,Muscle,Spleen
ENSMUSG00000020459	Mtif2	chr11:29445452:+	chr11:29442604:+	0.829714	0.116219	31.3303	0.102366	0.213802	FU	0.167071	No	No	NA
ENSMUSG00000040850	Psme4	chr11:30780359:+	chr11:30691232:+	0.901216	0.0393897	252.701	0.0143779	0.0550162	FU	0.106927	No	No	NA
ENSMUSG00000043999	Gpr75	chr11:30793729:+	chr11:30786092:+	0.805153	0.194847	11.2272	0.0867257	0.133791	FU	0.0241918	No	No	NA
ENSMUSG00000020305	Asb3	chr11:31001471:+	chr11:30872129:+	0.718995	0.080423	19.2967	0.0424412	0.231231	FU	0.478707	No	No	NA
ENSMUSG00000020300	Cpeb4	chr11:31835635:+	chr11:31834948:+	0.926221	0.0206735	136.05	0.0462692	0.0225108	FU	0.0885988	No	No	NA
ENSMUSG00000020297	Nsg2	chr11:31959202:+	chr11:31933398:+	0.918207	0.0579871	134.207	0.0220436	0.0388693	FU	0.13396	No	No	NA
ENSMUSG00000020287	Mpg	chr11:32132024:+	chr11:32132449:+	0.934172	0.0347282	40.9929	0.013588	0.404772	FU	0.0919092	No	No	NA
ENSMUSG00000040711	Sh3pxd2b	chr11:32328049:+	chr11:32328189:+	0.958508	0.0257872	64.8717	0.0124203	0.107492	F1	0.0239349	No	No	NA
ENSMUSG00000044949	Ubtd2	chr11:32418708:+	chr11:32418546:+	0.908308	0.0266497	51.2493	0.0176716	0.0378034	FU	0.0645423	No	No	NA
ENSMUSG00000020271	Fbxw11	chr11:32646667:+	chr11:32646710:+	0.369749	0.360821	74.4307	0.0356642	NA	F2	0.131985	Yes	Yes	ESC,Cerebellum,Cerebral_Cortex,Heart,Kidney,Liver,Lung,Muscle,Spleen
ENSMUSG00000020155	Kcnmb1	chr11:33873641:+	chr11:33871273:+	0.394999	0.382712	8.42508	-0.025758	0.137119	F2	NA	Yes	No	Lung
ENSMUSG00000002699	Lcp2	chr11:33991256:+	chr11:33991139:+	0.847947	0.0807174	35.7743	0.0227321	0.280071	FU	0.118281	No	No	NA
ENSMUSG00000056427	Slit3	chr11:35525532:+	chr11:35134930:+	0.349038	0.34135	23.2905	0.0705662	0.051623	F2	0.266623	Yes	No	Cerebellum,Cerebral_Cortex,Heart,Kidney,Muscle,Spleen
ENSMUSG00000020328	Nudcd2	chr11:40553548:+	chr11:40553459:+	0.648147	0.19006	57.8696	0.0280342	0.0160955	FU	0.187123	No	No	NA
ENSMUSG00000007653	Gabrb2	chr11:42446076:+	chr11:42441166:+	0.80724	0.0715197	144.664	0.0367359	NA	FU	0.0285779	No	No	NA
ENSMUSG00000055415	Atp10b	chr11:43075776:+	chr11:43074041:+	0.960174	0.0398259	5.90227	0.0235923	0.130633	F1	0.0119855	No	No	NA
ENSMUSG00000020409	Slu7	chr11:43260537:+	chr11:43259813:+	0.477833	0.267821	26.8948	0.0380129	0.0226337	F2	0.341601	Yes	No	ESC,Heart,Muscle
ENSMUSG00000046491	C1qtnf2	chr11:43305012:+	chr11:43304979:+	0.771316	0.212028	30.097	0.0291166	0.0402385	FU	0.111834	No	No	NA
ENSMUSG00000019189	Rnf145	chr11:44379022:+	chr11:44354944:+	0.993063	0.00554893	415.131	0.00167059	0.0853731	F1	0.0114396	No	No	NA
ENSMUSG00000006169	Clint1	chr11:45724127:+	chr11:45700984:+	0.549975	0.22898	70.3919	0.137462	0.0640244	FU	0.506879	Yes	No	Muscle
ENSMUSG00000011256	Adam19	chr11:45960845:+	chr11:45938411:+	0.512952	0.408849	41.8792	0.0646674	0.0957447	F2	0.64357	Yes	No	Cerebellum,Heart,Kidney,Liver,Lung,Muscle,Spleen
ENSMUSG00000020397	Med7	chr11:46255031:+	chr11:46255093:+	0.65674	0.152365	34.3717	0.0391401	0.0251613	FU	0.20129	No	No	NA
ENSMUSG00000020399	Havcr2	chr11:46294751:+	chr11:46294934:+	0.823604	0.0772297	11.5132	0.0277332	0.490368	FU	0.0119543	No	No	NA
ENSMUSG00000055546	Timd4	chr11:46656810:+	chr11:46657836:+	0.371328	0.292539	30.0539	0.0223354	0.715983	F2	0.00635629	Yes	Yes	Liver,Spleen
ENSMUSG00000040350	Trim7	chr11:48664690:+	chr11:48665715:+	0.917132	0.0596602	19.9426	0.0324458	0.0595439	FU	0.134484	No	No	NA
ENSMUSG00000078920	Ifi47	chr11:48910476:+	chr11:48906643:+	0.920776	0.0543796	23.8346	0.0365908	0.367689	FU	0.0602557	No	No	NA
ENSMUSG00000046311	Zfp62	chr11:49032287:+	chr11:49032060:+	0.537008	0.222386	10.3917	0.0744266	0.188372	FU	0.0958001	No	No	NA
ENSMUSG00000020346	Mgat1	chr11:49076529:+	chr11:49076496:+	0.97506	0.0170431	179.861	0.00222852	0.0823245	F1	0.0179695	No	No	NA
ENSMUSG00000020357	Flt4	chr11:49466241:+	chr11:49465225:+	0.953783	0.0427851	16.5322	0.0142587	0.0733122	F1	0.0641643	No	No	NA
ENSMUSG00000020366	Mapk9	chr11:49699600:+	chr11:49699923:+	0.296254	0.242386	94.507	0.120731	NA	F2	0.383029	Yes	Yes	ESC,Cerebellum,Cerebral_Cortex,Heart,Kidney,Liver,Lung,Muscle,Spleen
ENSMUSG00000020374	Rasgef1c	chr11:49793725:+	chr11:49745695:+	0.828099	0.171901	9.51004	0.0513218	0.0513654	FU	0.0115524	No	No	NA
ENSMUSG00000036644	Tbc1d9b	chr11:49985532:+	chr11:49979862:+	0.563521	0.265823	39.742	0.0645322	0.0719577	F2	0.232454	Yes	Yes	Spleen
ENSMUSG00000020381	Mrnip	chr11:50013617:+	chr11:50005879:+	0.670894	0.154644	6.87822	0.0594876	0.554688	FU	0.214394	No	No	NA
ENSMUSG00000036620	Mgat4b	chr11:50048605:+	chr11:50048503:+	0.986094	0.0119361	110.609	0.0039253	0.00657895	F1	0.0224348	No	No	NA
ENSMUSG00000050087	Cby3	chr11:50173476:+	chr11:50173204:+	0.804205	0.195795	3.12518	-0.0509271	0.371613	FU	-0.037506	No	No	NA
ENSMUSG00000007850	Hnrnph1	chr11:50200032:+	chr11:50199785:+	0.931023	0.0204916	76.0479	0.0484029	0.314931	FU	0.158897	No	No	NA
ENSMUSG00000036545	Adamts2	chr11:50621075:+	chr11:50611848:+	0.449153	0.275003	14.2468	0.046909	0.0637488	F2	0.805188	Yes	Yes	Cerebellum,Cerebral_Cortex
ENSMUSG00000020364	Zfp354a	chr11:50884758:+	chr11:50884861:+	0.508632	0.297605	3.72014	0.0852552	0.1621	F2	0.0522336	Yes	No	Cerebellum,Kidney
ENSMUSG00000020385	Clk4	chr11:51095266:+	chr11:51095032:+	0.554178	0.307187	30.7123	0.0688975	0.0310323	F2	0.279565	Yes	No	ESC,Kidney,Liver,Spleen
ENSMUSG00000063564	Col23a1	chr11:51397424:+	chr11:51394612:+	0.674645	0.244271	20.0354	0.0180284	NA	F2	0.215663	Yes	Yes	Muscle
ENSMUSG00000020359	Phykpl	chr11:51416766:+	chr11:51416501:+	0.613298	0.203804	17.8754	0.0589283	NA	F2	0.290911	Yes	Yes	Cerebellum
ENSMUSG00000001056	Nhp2	chr11:51436939:+	chr11:51443268:+	0.974149	0.015201	55.6146	0.00746962	NA	F1	0.0406012	No	No	NA
ENSMUSG00000020386	Sar1b	chr11:51605428:+	chr11:51605257:+	0.929454	0.0556357	71.7279	0.00881864	0.0428571	FU	0.0663281	No	No	NA
ENSMUSG00000020392	Cdkn2aipnl	chr11:51790834:+	chr11:51789776:+	0.896166	0.0516199	35.251	0.0128689	0.235974	FU	0.248149	No	No	NA
ENSMUSG00000020349	Ppp2ca	chr11:51936241:+	chr11:51936894:+	0.359619	0.26693	151.653	0.0183283	0.0364078	F2	0.187191	Yes	Yes	ESC,Cerebellum,Cerebral_Cortex,Kidney,Liver,Lung,Muscle,Spleen
ENSMUSG00000020402	Vdac1	chr11:52202899:+	chr11:52190203:+	0.908473	0.0895179	481.697	0.0303982	NA	FU	0.159438	No	No	NA
ENSMUSG00000036275	9530068E07Rik	chr11:52222230:+	chr11:52222155:+	0.943837	0.0370088	185.628	0.0389662	0.357374	FU	0.148403	No	No	NA
ENSMUSG00000036264	Fstl4	chr11:53005949:+	chr11:53002238:+	0.689685	0.158453	11.0814	0.0951116	0.106765	FU	0.0231219	No	No	NA
ENSMUSG00000018239	Zcchc10	chr11:53146732:+	chr11:53146798:+	0.66451	0.150053	46.0237	0.056955	0.338857	FU	0.168722	No	No	NA
ENSMUSG00000018387	Shroom1	chr11:53280800:+	chr11:53281746:+	0.807727	0.0783227	16.4559	0.0105382	0.481752	FU	0.0807111	No	No	NA
ENSMUSG00000018395	Kif3a	chr11:53417738:+	chr11:53414605:+	0.272338	0.25647	23.9109	0.044122	0.0114588	F2	0.373486	Yes	No	ESC,Heart,Kidney,Liver,Lung,Muscle,Spleen
ENSMUSG00000018906	P4ha2	chr11:53945162:+	chr11:53925138:+	0.9786	0.00952297	25.0896	0.0105125	0.0619848	F1	0.0340071	No	No	NA
ENSMUSG00000020333	Acsl6	chr11:54178258:+	chr11:54175037:+	0.521908	0.472281	76.9965	0.0835369	0.0860729	F2	0.73913	Yes	No	Muscle,Spleen
ENSMUSG00000035992	Fnip1	chr11:54330386:+	chr11:54331738:+	0.743528	0.191918	78.8995	0.0284548	0.224268	FU	0.0817678	No	No	NA
ENSMUSG00000037533	Rapgef6	chr11:54512787:+	chr11:54511788:+	0.820089	0.132794	16.6345	0.0420818	0.0848329	FU	0.153502	No	No	NA
ENSMUSG00000020267	Hint1	chr11:54683998:+	chr11:54684023:+	0.997338	0.00124871	937.667	0.000409394	NA	F1	0.00114231	No	No	NA
ENSMUSG00000018339	Gpx3	chr11:54723879:+	chr11:54723300:+	0.99972	0.000258698	1167.31	0.000243432	0.0429066	F1	0.00117873	No	No	NA
ENSMUSG00000000594	Gm2a	chr11:54924400:+	chr11:54926531:+	0.986159	0.0138411	490.892	0.00464207	0.263034	F1	0.0361368	No	No	NA
ENSMUSG00000020261	Slc36a1	chr11:55049832:+	chr11:55049540:+	0.985273	0.0132018	84.5095	0.0077304	0.0851419	F1	0.0143994	No	No	NA
ENSMUSG00000020524	Gria1	chr11:57143539:+	chr11:57143746:+	0.712223	0.250476	268.348	0.0673018	0.160274	FU	0.0898031	No	No	NA
ENSMUSG00000020522	Mfap3	chr11:57347317:+	chr11:57343516:+	0.979424	0.0118203	20.3898	0.0107953	0.101401	F1	0.0250342	No	No	NA
ENSMUSG00000020520	Galnt10	chr11:57601003:+	chr11:57599566:+	0.535256	0.397815	31.0143	0.0513093	0.0256681	F2	0.47818	Yes	No	ESC,Liver,Muscle,Spleen
ENSMUSG00000020519	Sap30l	chr11:57623719:+	chr11:57628373:+	0.611773	0.365821	173.69	0.0455111	0.0356601	F2	0.519672	Yes	Yes	Cerebellum,Cerebral_Cortex,Heart,Lung,Muscle
ENSMUSG00000037331	Larp1	chr11:57875536:+	chr11:57872962:+	0.682098	0.158683	160.87	0.0652509	0.132928	F2	0.422891	Yes	Yes	Muscle
ENSMUSG00000020515	Cnot8	chr11:57932098:+	chr11:57931349:+	0.884378	0.112724	76.8196	0.0838971	0.0143187	FU	0.230489	No	No	NA
ENSMUSG00000020514	Mrpl22	chr11:57993090:+	chr11:57995140:+	0.966668	0.021174	12.6324	0.0102014	0.128631	F1	0.0541764	No	No	NA
ENSMUSG00000069874	Irgm2	chr11:58036281:+	chr11:58035654:+	0.945272	0.0547278	39.1596	0.00437609	NA	F1	0.0387828	No	No	NA
ENSMUSG00000037243	Zfp692	chr11:58128110:+	chr11:58129878:+	0.948133	0.0291977	55.6325	0.00553409	0.208534	FU	0.0716142	No	No	NA
ENSMUSG00000013646	Sh3bp5l	chr11:58161226:+	chr11:58160452:+	0.971876	0.0122371	71.7583	0.00899351	0.0501889	F1	0.0359229	No	No	NA
ENSMUSG00000072915	Gm12258	chr11:58675459:+	chr11:58674988:+	0.978948	0.0210519	11.2234	0.00793698	0.451335	F1	0.0238098	No	No	NA
ENSMUSG00000020491	2810021J22Rik	chr11:58696691:+	chr11:58697840:+	0.290484	0.18368	4.62726	0.0747819	0.439771	F2	0.193923	Yes	No	Cerebellum,Cerebral_Cortex,Kidney,Spleen
ENSMUSG00000056895	Hist3h2ba	chr11:58763037:+	chr11:58763069:+	0.995428	0.00417504	62.1953	0.00453956	NA	F1	0.00386682	No	No	NA
ENSMUSG00000078851	Hist3h2a	chr11:58769106:+	chr11:58769565:+	0.882927	0.0454989	83.5789	0.0145791	NA	FU	0.186165	No	No	NA
ENSMUSG00000036964	Trim17	chr11:58786602:+	chr11:58786473:+	0.547706	0.372057	3.17984	-0.0320827	0.104614	F2	NA	Yes	No	Cerebral_Cortex
ENSMUSG00000020455	Trim11	chr11:58804960:+	chr11:58797862:+	0.973003	0.0220048	113.622	0.00539917	0.0280164	F1	0.0469403	No	No	NA
ENSMUSG00000036860	Mrpl55	chr11:59019390:+	chr11:59019639:+	0.600094	0.226431	59.8877	0.0288369	0.154068	FU	0.134888	No	No	NA
ENSMUSG00000020441	2310033P09Rik	chr11:59024241:+	chr11:59026632:+	0.989837	0.0101628	33.7716	0.00840435	0.10175	F1	0.0317215	No	No	NA
ENSMUSG00000000126	Wnt9a	chr11:59147046:+	chr11:59121616:+	0.945541	0.0544592	10.8966	0.0295849	0.11693	FU	0.0359849	No	No	NA
ENSMUSG00000036819	Jmjd4	chr11:59269381:+	chr11:59275137:+	0.282738	0.204359	16.0935	0.0703092	0.211979	F2	0.307659	Yes	Yes	ESC,Cerebellum,Cerebral_Cortex,Heart,Muscle
ENSMUSG00000005417	Mprip	chr11:59589724:+	chr11:59594357:+	0.896172	0.0945795	301.917	0.0255012	0.506088	FU	0.132129	No	No	NA
ENSMUSG00000032615	Nt5m	chr11:59690035:+	chr11:59676241:+	0.897679	0.0317028	15.5686	0.0337682	0.040978	FU	0.186505	No	No	NA
ENSMUSG00000061650	Med9	chr11:59775707:+	chr11:59774625:+	0.713576	0.253105	25.4685	0.0250034	0.0503501	F2	0.351579	Yes	No	ESC
ENSMUSG00000062115	Rai1	chr11:60012699:+	chr11:60012669:+	0.280701	0.259115	17.3376	0.0810718	0.111965	F2	0.182258	Yes	Yes	ESC,Cerebellum,Cerebral_Cortex,Heart,Kidney,Liver,Lung,Muscle,Spleen
ENSMUSG00000056598	Drc3	chr11:60207843:+	chr11:60209979:+	0.814946	0.0962129	7.22186	0.0652162	0.168079	FU	0.174003	No	No	NA
ENSMUSG00000018415	Gid4	chr11:60258779:+	chr11:60256292:+	0.667205	0.15022	78.492	0.0470091	0.0798611	F2	0.344929	Yes	Yes	ESC
ENSMUSG00000020537	Drg2	chr11:60282222:+	chr11:60281744:+	0.738546	0.145093	13.466	0.0361488	0.213635	F2	0.327172	Yes	No	Muscle
ENSMUSG00000042650	Alkbh5	chr11:60369410:+	chr11:60368981:+	0.433199	0.331675	103.327	0.0773503	0.00969163	F2	0.520406	Yes	Yes	Cerebellum,Cerebral_Cortex,Kidney,Liver,Lung,Muscle
ENSMUSG00000020536	Llgl1	chr11:60527666:+	chr11:60527637:+	0.946533	0.0230484	143.577	0.0368608	0.0839552	FU	0.175853	No	No	NA
ENSMUSG00000049323	Smcr8	chr11:60601786:+	chr11:60607062:+	0.708533	0.0711747	19.8578	0.0586121	0.0878981	FU	0.401688	No	No	NA
ENSMUSG00000042569	Dhrs7b	chr11:60671648:+	chr11:60671618:+	0.58277	0.355983	40.7671	0.020911	0.253368	F2	0.0711523	Yes	No	Cerebellum,Heart,Spleen
ENSMUSG00000018932	Map2k3	chr11:60766203:+	chr11:60766313:+	0.684581	0.300634	51.8737	0.0812154	NA	F2	0.445624	Yes	Yes	ESC
ENSMUSG00000042529	Kcnj12	chr11:60884340:+	chr11:60886771:+	0.576347	0.240266	83.6346	0.0625493	0.00395101	F2	0.257511	Yes	No	Lung
ENSMUSG00000010142	Tnfrsf13b	chr11:60962869:+	chr11:60958999:+	0.801708	0.198292	76.5838	0.035443	0.259094	FU	0.0380189	No	No	NA
ENSMUSG00000042436	Mfap4	chr11:61302207:+	chr11:61302404:+	0.949972	0.0500277	43.6207	0.0317092	NA	FU	0.0795086	No	No	NA
ENSMUSG00000001039	B9d1	chr11:61326431:+	chr11:61332115:+	0.78775	0.156507	10.9075	0.061299	NA	FU	0.243316	No	No	NA
ENSMUSG00000042377	Fam83g	chr11:61523450:+	chr11:61521714:+	0.616109	0.383891	9.45268	0.0659565	0.162122	F2	0.390142	Yes	No	ESC,Liver
ENSMUSG00000042331	Specc1	chr11:62036507:+	chr11:61953222:+	0.518609	0.25544	26.6915	0.0610105	0.0868031	F2	0.232367	Yes	No	Heart,Spleen
ENSMUSG00000018500	Adora2b	chr11:62079615:+	chr11:62079949:+	0.589155	0.410845	7.13108	0.119395	0.0927602	F2	0.178844	Yes	No	ESC,Cerebellum,Cerebral_Cortex,Lung
ENSMUSG00000019505	Ubb	chr11:62366710:+	chr11:62366834:+	0.998037	0.00108428	788.414	0.000354612	NA	F1	0.00312414	No	No	NA
ENSMUSG00000048497	Mmgt2	chr11:62479856:+	chr11:62478890:+	0.994748	0.00525187	6.79423	-0.00075067	NA	F1	0.0254436	No	No	NA
ENSMUSG00000047821	Trim16	chr11:62656438:+	chr11:62654816:+	0.532476	0.420045	9.12069	0.0755255	0.18112	F2	0.152769	Yes	No	ESC,Kidney,Lung,Muscle
ENSMUSG00000014177	Tvp23b	chr11:62708602:+	chr11:62708688:+	0.454752	0.440864	68.6336	0.0237182	0.0596026	F2	0.214306	Yes	Yes	ESC,Cerebellum,Cerebral_Cortex,Heart,Kidney,Liver,Lung,Spleen
ENSMUSG00000018217	Pmp22	chr11:62973049:+	chr11:62973277:+	0.966417	0.0180419	113.706	0.0105747	0.0528846	F1	0.0412999	No	No	NA
ENSMUSG00000047759	Hs3st3a1	chr11:64336343:+	chr11:64250875:+	0.858037	0.141963	2.24259	0.00991765	0.0206246	FU	NA	No	No	NA
ENSMUSG00000018347	Zkscan6	chr11:65642741:+	chr11:65642526:+	0.744916	0.247917	25.7221	0.0291849	0.319282	FU	0.227715	No	No	NA
ENSMUSG00000048070	Pirt	chr11:66743379:+	chr11:66740411:+	0.935061	0.0649394	15.437	0.0107198	0.0610183	FU	0.128333	No	No	NA
ENSMUSG00000050270	Tmem220	chr11:66848820:+	chr11:66848781:+	0.865354	0.102948	24.456	0.023535	0.443925	FU	0.0312163	No	No	NA
ENSMUSG00000069844	Sco1	chr11:66878404:+	chr11:66880958:+	0.547935	0.244078	14.2375	0.0454762	0.138845	F2	0.373749	Yes	No	Kidney,Lung
ENSMUSG00000020908	Myh3	chr11:66915788:+	chr11:66911173:+	0.539526	0.401601	6.2342	0.0289603	0.00488171	F2	0.723901	Yes	No	ESC,Cerebral_Cortex
ENSMUSG00000033196	Myh2	chr11:67011016:+	chr11:67006513:+	0.821196	0.151032	863.095	-0.0166243	NA	FU	0.0442051	No	No	NA
ENSMUSG00000056328	Myh1	chr11:67038077:+	chr11:67028154:+	0.93008	0.0365873	643.317	0.0240799	0.00761308	FU	0.0433216	No	No	NA
ENSMUSG00000057003	Myh4	chr11:67073944:+	chr11:67064426:+	0.536643	0.174014	5522.13	-0.0129117	NA	FU	0.0436584	No	No	NA
ENSMUSG00000055775	Myh8	chr11:67122136:+	chr11:67119146:+	0.98162	0.0183798	10.2938	0.00590945	0.0364855	F1	0.0198637	No	No	NA
ENSMUSG00000033066	Gas7	chr11:67502435:+	chr11:67502494:+	0.394557	0.205455	46.3024	0.0378724	0.0385557	F2	0.241172	Yes	Yes	Heart,Liver,Lung,Spleen
ENSMUSG00000020907	Rcvrn	chr11:67524092:+	chr11:67516837:+	0.839695	0.146416	2.53783	0.0466678	0.0358744	FU	NA	No	No	NA
ENSMUSG00000033044	Dhrs7c	chr11:67629504:+	chr11:67616705:+	0.989214	0.00437465	388.073	0.00324379	0.104948	F1	0.0135113	No	No	NA
ENSMUSG00000020903	Stx8	chr11:68017381:+	chr11:67788096:+	0.618998	0.272853	17.9729	0.0267348	0.0180952	F2	0.380918	Yes	Yes	Cerebral_Cortex,Spleen
ENSMUSG00000020901	Pik3r5	chr11:68311351:+	chr11:68300348:+	0.965844	0.0245093	20.9591	0.0199959	0.114031	F1	0.0292473	No	No	NA
ENSMUSG00000020900	Myh10	chr11:68630046:+	chr11:68603745:+	0.405244	0.343456	137.634	0.0623339	0.00282486	F2	0.514415	Yes	Yes	Cerebellum,Cerebral_Cortex,Heart,Kidney,Liver,Lung,Muscle,Spleen
ENSMUSG00000018740	Slc25a35	chr11:68786018:+	chr11:68787868:+	0.388271	0.354477	7.04044	0.071216	0.10879	F2	0.445679	Yes	Yes	Cerebellum,Cerebral_Cortex,Heart,Kidney,Lung,Spleen
ENSMUSG00000020898	Ctc1	chr11:68849972:+	chr11:68842732:+	0.999363	0.000637245	21.2428	4.87524e-05	0.505786	F1	0.00158607	No	No	NA
ENSMUSG00000020897	Aurkb	chr11:68865166:+	chr11:68865083:+	0.834824	0.0755999	37.0771	0.0693763	0.110131	FU	0.0221756	No	No	NA
ENSMUSG00000020895	Tmem107	chr11:68886532:+	chr11:68886795:+	0.899795	0.0976762	26.5826	0.0500872	0.48893	FU	0.166737	No	No	NA
ENSMUSG00000020894	Vamp2	chr11:68905883:+	chr11:68904344:+	0.854158	0.110938	205.098	0.0679054	NA	F2	0.496219	Yes	Yes	Heart
ENSMUSG00000020893	Per1	chr11:68923455:+	chr11:68923407:+	0.923198	0.0616692	50.3216	0.0276306	0.0637066	FU	0.0889306	No	No	NA
ENSMUSG00000023781	Hes7	chr11:68937556:+	chr11:68937018:+	0.486921	0.379803	3.30454	-0.000343803	0.0784884	F2	NA	Yes	No	Cerebral_Cortex
ENSMUSG00000018470	Kcnab3	chr11:69146538:+	chr11:69146500:+	0.898855	0.101145	51.0184	0.016498	0.107461	FU	0.0240944	No	No	NA
ENSMUSG00000059552	Trp53	chr11:69405375:+	chr11:69395854:+	0.729472	0.154615	30.7641	0.0673145	0.252067	F2	0.539141	Yes	No	Muscle
ENSMUSG00000069835	Sat2	chr11:69437384:+	chr11:69437357:+	0.561921	0.192434	8.12489	0.0650302	0.170147	F2	0.3641	Yes	Yes	Cerebral_Cortex
ENSMUSG00000018765	Fxr2	chr11:69466799:+	chr11:69466763:+	0.938	0.0619999	436.734	0.00997668	0.0280193	F1	0.0666943	No	No	NA
ENSMUSG00000018750	Zbtb4	chr11:69595452:+	chr11:69594830:+	0.845839	0.0569654	51.6482	0.0341756	0.202328	FU	0.104733	No	No	NA
ENSMUSG00000070394	Tmem256	chr11:69653120:+	chr11:69653095:+	0.631581	0.365858	389.19	0.0362876	0.131231	F2	0.285334	Yes	Yes	Lung,Muscle,Spleen
ENSMUSG00000019461	Plscr3	chr11:69664541:+	chr11:69664662:+	0.852019	0.134668	41.1854	0.0180943	0.120928	FU	0.119305	No	No	NA
ENSMUSG00000018559	Ctdnep1	chr11:69804112:+	chr11:69803908:+	0.536302	0.431774	81.9745	0.0567427	NA	F2	0.305965	Yes	Yes	Cerebellum,Cerebral_Cortex,Heart,Kidney,Liver,Lung,Muscle,Spleen
ENSMUSG00000018567	Gabarap	chr11:69808448:+	chr11:69808789:+	0.957841	0.0262158	271.977	0.0078974	NA	F1	0.0478278	No	No	NA
ENSMUSG00000018572	Phf23	chr11:69813511:+	chr11:69813269:+	0.646254	0.233559	110.862	0.0220383	0.0627279	FU	0.18584	No	No	NA
ENSMUSG00000020888	Dvl2	chr11:69823613:+	chr11:69825440:+	0.994376	0.00562376	95.747	0.00251462	0.0347426	F1	0.00571714	No	No	NA
ENSMUSG00000020886	Dlg4	chr11:69859034:+	chr11:69849767:+	0.818663	0.0628585	188.547	0.0260345	0.133216	FU	0.269516	No	No	NA
ENSMUSG00000020884	Asgr1	chr11:69871392:+	chr11:69871418:+	0.965713	0.0304531	376.729	0.000737575	0.289411	F1	0.0290582	No	No	NA
ENSMUSG00000040963	Asgr2	chr11:69919674:+	chr11:69920369:+	0.986379	0.0131494	125.388	0.0116675	0.336691	F1	0.0107947	No	No	NA
ENSMUSG00000040938	Slc16a11	chr11:70029915:+	chr11:70029941:+	0.993515	0.00648475	99.0623	0.0015444	0.0865922	F1	0.00810605	No	No	NA
ENSMUSG00000018923	Med11	chr11:70267229:+	chr11:70267042:+	0.858798	0.132991	19.1852	0.0381003	0.194404	FU	0.260014	No	No	NA
ENSMUSG00000040829	Zmynd15	chr11:70279704:+	chr11:70274596:+	0.973896	0.0261036	6.53008	0.0126775	0.11172	F1	0.0211582	No	No	NA
ENSMUSG00000046811	Gltpd2	chr11:70334238:+	chr11:70335920:+	0.757599	0.104489	173.988	0.0376372	0.474551	FU	NA	No	No	NA
ENSMUSG00000018286	Psmb6	chr11:70341155:+	chr11:70341360:+	0.924857	0.0751429	438.96	0.0127185	NA	FU	0.0813535	No	No	NA
ENSMUSG00000020828	Pld2	chr11:70371612:+	chr11:70359898:+	0.979336	0.0206642	10.6057	0.00413016	0.191051	F1	0.0161207	No	No	NA
ENSMUSG00000020827	Mink1	chr11:70427985:+	chr11:70389242:+	0.712178	0.269817	10.9176	0.0574898	0.0225017	F2	0.337858	Yes	Yes	Spleen
ENSMUSG00000040746	Rnf167	chr11:70464923:+	chr11:70465357:+	0.974405	0.0229085	243.853	0.00490354	0.0424913	F1	0.0308929	No	No	NA
ENSMUSG00000060600	Eno3	chr11:70476015:+	chr11:70473435:+	0.972665	0.0192224	954.771	0.0114729	0.0195632	F1	0.0542537	No	No	NA
ENSMUSG00000043602	Zfp3	chr11:70586430:+	chr11:70589773:+	0.851332	0.129879	18.1126	0.0422782	0.132832	FU	0.285921	No	No	NA
ENSMUSG00000020817	Rabep1	chr11:70756404:+	chr11:70756607:+	0.51495	0.117207	46.6696	0.0521266	0.0375494	F2	0.348245	Yes	No	Lung
ENSMUSG00000018449	Rpain	chr11:70791304:+	chr11:70791431:+	0.870226	0.0753121	12.3475	0.0298941	0.293348	FU	0.0895775	No	No	NA
ENSMUSG00000040599	Mis12	chr11:70840863:+	chr11:70840892:+	0.803611	0.0674125	11.9995	0.0389779	0.242268	FU	0.0969306	No	No	NA
ENSMUSG00000020811	Wscd1	chr11:71603149:+	chr11:71609041:+	0.994137	0.00586319	58.1424	0.00198784	0.112069	F1	0.0155567	No	No	NA
ENSMUSG00000020808	Pimreg	chr11:71860868:+	chr11:71860825:+	0.662335	0.335418	22.5515	0.17021	0.200475	F2	0.108009	Yes	No	Lung
ENSMUSG00000020803	Txndc17	chr11:72023289:+	chr11:72023322:+	0.947853	0.0285327	57.8733	0.00894616	0.190847	F1	0.0321407	No	No	NA
ENSMUSG00000040483	Xaf1	chr11:72127230:+	chr11:72121492:+	0.939617	0.0347845	7.22773	0.0372616	0.592957	FU	0.115183	No	No	NA
ENSMUSG00000040471	Ggt6	chr11:72251909:+	chr11:72252076:+	0.686095	0.313905	22.344	-0.0161656	0.528571	FU	0.0594302	No	No	NA
ENSMUSG00000040463	Mybbp1a	chr11:72265057:+	chr11:72264493:+	0.98314	0.0103985	137.511	0.00650532	0.291943	F1	0.00708694	No	No	NA
ENSMUSG00000020790	Ankfy1	chr11:72584726:+	chr11:72585581:+	0.827743	0.0494249	56.7075	0.0433202	0.0752249	FU	0.220328	No	No	NA
ENSMUSG00000055670	Zzef1	chr11:72740622:+	chr11:72635451:+	0.768237	0.148332	31.2284	0.0403025	0.12035	F2	0.539764	Yes	No	Muscle
ENSMUSG00000020788	Atp2a3	chr11:72806541:+	chr11:72806336:+	0.995252	0.004748	68.2014	0.00285699	0.0867347	F1	0.00726234	No	No	NA
ENSMUSG00000020783	Ncbp3	chr11:72893567:+	chr11:72902827:+	0.528185	0.177662	62.667	0.0667584	0.048855	F2	0.409718	Yes	No	Muscle
ENSMUSG00000005947	Itgae	chr11:72960946:+	chr11:72962592:+	0.625674	0.187371	6.39746	0.0373225	0.330796	F2	0.449087	Yes	No	Kidney
ENSMUSG00000005950	P2rx5	chr11:72986185:+	chr11:72985665:+	0.989449	0.0105508	29.7495	0.0036762	0.130252	F1	0.019404	No	No	NA
ENSMUSG00000040158	Tax1bp3	chr11:72995554:+	chr11:72995654:+	0.890266	0.053405	27.8678	0.0222749	0.0567235	FU	0.103456	No	No	NA
ENSMUSG00000005951	Shpk	chr11:73038008:+	chr11:73017017:+	0.918731	0.0812694	7.70313	-0.00451647	0.317113	FU	0.221765	No	No	NA
ENSMUSG00000020741	Cluh	chr11:74484344:+	chr11:74483408:+	0.990725	0.006555	204.318	0.00322754	0.0675105	F1	0.0169606	No	No	NA
ENSMUSG00000010554	Mettl16	chr11:74631396:+	chr11:74631641:+	0.340584	0.248435	41.9455	0.0506381	0.0846013	F2	0.259846	Yes	No	ESC,Cerebellum,Cerebral_Cortex,Heart,Kidney,Liver,Lung,Muscle,Spleen
ENSMUSG00000000282	Mnt	chr11:74659227:+	chr11:74659196:+	0.415361	0.330045	26.1329	0.0449831	0.0492424	F2	0.168986	Yes	No	ESC,Cerebellum,Cerebral_Cortex,Heart,Kidney,Liver,Lung,Muscle,Spleen
ENSMUSG00000038335	Tsr1	chr11:74722842:+	chr11:74717447:+	0.841225	0.152949	70.8455	0.0369982	0.133469	FU	0.155532	No	No	NA
ENSMUSG00000038290	Smg6	chr11:74977950:+	chr11:74883127:+	0.746912	0.216375	85.6333	0.0409261	0.106509	FU	0.162982	No	No	NA
ENSMUSG00000045287	Rtn4rl1	chr11:75081271:+	chr11:75080461:+	0.657743	0.311401	21.8463	0.0727096	0.117685	FU	0.113494	No	No	NA
ENSMUSG00000020850	Prpf8	chr11:75322949:+	chr11:75305654:+	0.969701	0.0183103	95.7653	0.00825178	NA	F1	0.0711079	No	No	NA
ENSMUSG00000038188	Scarf1	chr11:75340080:+	chr11:75331923:+	0.797271	0.202729	22.3366	0.0472021	0.273531	F2	0.366479	Yes	Yes	Muscle
ENSMUSG00000038178	Slc43a2	chr11:75391077:+	chr11:75387285:+	0.596313	0.348518	80.3512	0.0339005	0.0790698	FU	0.475302	No	No	ESC
ENSMUSG00000017781	Pitpna	chr11:75442134:+	chr11:75440229:+	0.37393	0.315954	124.96	0.0352129	0.0432383	F2	0.291717	Yes	Yes	ESC,Heart,Kidney,Liver,Lung,Muscle,Spleen
ENSMUSG00000006127	Inpp5k	chr11:75462367:+	chr11:75461423:+	0.806139	0.14739	36.4981	0.022016	0.409639	FU	0.294715	No	No	NA
ENSMUSG00000017774	Myo1c	chr11:75487412:+	chr11:75488145:+	0.706457	0.242372	96.006	0.0558587	0.027027	FU	0.189913	No	No	NA
ENSMUSG00000017776	Crk	chr11:75519572:+	chr11:75524062:+	0.220698	0.207097	29.0118	0.0511443	0.0881459	F2	0.571031	Yes	Yes	ESC,Heart,Kidney,Liver,Lung,Muscle,Spleen
ENSMUSG00000020849	Ywhae	chr11:75579343:+	chr11:75579080:+	0.412028	0.300245	518.714	0.0571473	NA	F2	0.345314	Yes	Yes	ESC,Cerebellum,Cerebral_Cortex,Heart,Kidney,Liver,Muscle
ENSMUSG00000053783	1700016K19Rik	chr11:75817071:+	chr11:75816603:+	0.885416	0.064584	8.41765	0.144292	0.229955	FU	NA	No	No	NA
ENSMUSG00000069808	Fam57a	chr11:76022917:+	chr11:76022843:+	0.778662	0.123779	8.96052	0.0722165	0.369437	FU	0.234678	No	No	NA
ENSMUSG00000038046	Mrm3	chr11:76064069:+	chr11:76064106:+	0.593168	0.378985	33.3417	0.0360209	0.288151	F2	0.23617	Yes	Yes	ESC,Heart,Kidney,Liver
ENSMUSG00000020843	Timm22	chr11:76228074:+	chr11:76229794:+	0.708074	0.0950398	54.3704	0.0303772	0.138647	FU	0.15948	No	No	NA
ENSMUSG00000046275	Tusc5	chr11:76512162:+	chr11:76498272:+	0.893906	0.083676	3.771	0.0667968	0.0678392	FU	-0.012197	No	No	NA
ENSMUSG00000020839	Tmigd1	chr11:76730082:+	chr11:76729976:+	0.782364	0.217636	57.8389	0.00366193	0.633835	FU	0.239177	No	No	NA
ENSMUSG00000020840	Blmh	chr11:76800879:+	chr11:76800305:+	0.913335	0.0731206	201.35	0.0315038	0.0583942	FU	0.0413881	No	No	NA
ENSMUSG00000020836	Coro6	chr11:77283986:+	chr11:77282284:+	0.954812	0.0451885	9.05607	0.0287251	0.0402961	F1	0.0949843	No	No	NA
ENSMUSG00000011877	Git1	chr11:77321268:+	chr11:77321314:+	0.935347	0.0343223	95.1176	0.00667816	0.0422977	FU	0.0672372	No	No	NA
ENSMUSG00000000686	Abhd15	chr11:77333925:+	chr11:77332707:+	0.662541	0.176712	23.0727	0.0337277	0.0864086	FU	NA	No	No	NA
ENSMUSG00000037857	Nufip2	chr11:77524258:+	chr11:77526243:+	0.759403	0.0600965	286.234	0.0461295	NA	FU	0.125741	No	No	NA
ENSMUSG00000000631	Myo18a	chr11:77679482:+	chr11:77659987:+	0.668716	0.14121	132.39	0.0483867	0.043956	FU	0.230334	No	No	NA
ENSMUSG00000000632	Sez6	chr11:77792550:+	chr11:77781117:+	0.997711	0.00150277	149.057	8.9837e-05	0.0876494	F1	0.000147858	No	No	NA
ENSMUSG00000037791	Phf12	chr11:77844038:+	chr11:77843569:+	0.618636	0.173306	24.2013	0.030269	0.135593	F2	0.381411	Yes	Yes	Spleen
ENSMUSG00000020834	Dhrs13	chr11:77851366:+	chr11:77851145:+	0.985623	0.014377	16.3162	0.00489264	0.276748	F1	0.045479	No	No	NA
ENSMUSG00000061981	Flot2	chr11:77873936:+	chr11:77853527:+	0.946119	0.050601	84.4749	0.0106774	NA	F1	0.0504449	No	No	NA
ENSMUSG00000037750	Fam222b	chr11:77970209:+	chr11:77969579:+	0.580336	0.198979	31.2994	0.0519489	0.107089	FU	0.115199	No	No	NA
ENSMUSG00000002059	Rab34	chr11:78005690:+	chr11:78005655:+	0.975769	0.0185467	46.3521	0.00867755	0.0513595	F1	0.01067	No	No	NA
ENSMUSG00000044122	Proca1	chr11:78019265:+	chr11:78018568:+	0.500583	0.217712	4.94608	0.0647034	0.899546	FU	0.0382327	No	No	NA
ENSMUSG00000010277	2610507B11Rik	chr11:78104125:+	chr11:78103825:+	0.872485	0.0800216	77.355	0.0743433	0.0768662	FU	0.205814	No	No	NA
ENSMUSG00000002055	Spag5	chr11:78135956:+	chr11:78120168:+	0.974576	0.0190438	15.0879	0.00388903	0.458488	F1	0.0760611	No	No	NA
ENSMUSG00000017390	Aldoc	chr11:78140260:+	chr11:78141547:+	0.898078	0.0833591	394.706	0.0400001	0.0565111	FU	0.355875	No	No	NA
ENSMUSG00000041958	Pigs	chr11:78156278:+	chr11:78154003:+	0.96088	0.0186454	68.0195	0.0142935	0.0531062	F1	0.0398172	No	No	NA
ENSMUSG00000002058	Unc119	chr11:78162658:+	chr11:78158110:+	0.997783	0.00221674	69.305	0.00133408	0.0186071	F1	0.00298176	No	No	NA
ENSMUSG00000001100	Poldip2	chr11:78336238:+	chr11:78335673:+	0.764434	0.201787	60.1539	0.0164187	0.0300885	FU	0.232839	No	No	NA
ENSMUSG00000001105	Ift20	chr11:78355222:+	chr11:78355003:+	0.723677	0.271621	104.715	0.032942	0.0905292	FU	0.238399	No	No	NA
ENSMUSG00000072640	Lyrm9	chr11:78657399:+	chr11:78652777:+	0.262645	0.21672	27.4075	0.0511751	0.137776	F2	0.423542	Yes	No	ESC,Heart,Kidney,Liver,Lung,Muscle,Spleen
ENSMUSG00000020716	Nf1	chr11:79394787:+	chr11:79392978:+	0.256645	0.201423	5.95835	0.053419	0.0387347	F2	0.276923	Yes	No	Cerebellum,Heart,Kidney,Liver,Lung,Spleen
ENSMUSG00000017639	Rab11fip4	chr11:79511525:+	chr11:79507515:+	0.86768	0.115003	92.6729	0.0325818	0.0502646	FU	0.225443	No	No	NA
ENSMUSG00000017548	Suz12	chr11:79847208:+	chr11:79847404:+	0.625788	0.125414	84.9707	0.103538	0.324679	FU	0.269945	No	No	NA
ENSMUSG00000017550	Atad5	chr11:79949280:+	chr11:79948327:+	0.897554	0.0790661	12.0507	0.00361967	0.373551	FU	0.0506154	No	No	NA
ENSMUSG00000020709	Adap2	chr11:79994145:+	chr11:79993747:+	0.689091	0.310909	20.5974	0.0363606	0.239281	F2	0.275656	Yes	Yes	Liver
ENSMUSG00000020707	Rnf135	chr11:80013256:+	chr11:80003049:+	0.856583	0.090145	29.5234	0.0288715	NA	FU	0.145534	No	No	NA
ENSMUSG00000017686	Rhot1	chr11:80080314:+	chr11:80080269:+	0.437916	0.283489	61.415	0.0103081	0.0264941	F2	0.103323	Yes	Yes	ESC,Cerebral_Cortex,Heart,Kidney,Liver,Muscle,Spleen
ENSMUSG00000017692	Rhbdl3	chr11:80169457:+	chr11:80169489:+	0.55563	0.185013	8.10315	0.0184504	0.00725115	F2	0.312818	Yes	Yes	ESC
ENSMUSG00000017428	Psmd11	chr11:80285420:+	chr11:80286750:+	0.884058	0.0670237	605.894	0.0265803	0.0163711	FU	0.133329	No	No	NA
ENSMUSG00000048895	Cdk5r1	chr11:80294681:+	chr11:80294020:+	0.757201	0.23787	195.721	0.0736866	NA	FU	0.171555	No	No	NA
ENSMUSG00000035413	Tmem98	chr11:80635769:+	chr11:80635535:+	0.734731	0.265269	21.5957	0.0394167	NA	F2	0.257619	Yes	Yes	Cerebral_Cortex
ENSMUSG00000020701	Tmem132e	chr11:82259830:+	chr11:82258808:+	0.956191	0.022029	21.8791	0.0162006	0.071003	F1	0.0385147	No	No	NA
ENSMUSG00000046010	Zfp830	chr11:82578835:+	chr11:82579434:+	0.449753	0.181622	40.6147	0.0665815	0.245218	F2	0.526725	Yes	Yes	ESC,Heart,Lung
ENSMUSG00000020697	Lig3	chr11:82617776:+	chr11:82615527:+	0.333469	0.300786	15.2838	0.031324	0.129429	F2	0.23868	Yes	Yes	ESC,Cerebellum,Cerebral_Cortex,Heart,Kidney,Liver,Lung,Muscle,Spleen
ENSMUSG00000018845	Unc45b	chr11:82756644:+	chr11:82756395:+	0.877633	0.0434471	78.0377	0.00878928	0.0246227	FU	0.0775396	No	No	NA
ENSMUSG00000054404	Slfn5	chr11:82778357:+	chr11:82777508:+	0.957401	0.0425989	86.2862	0.00760213	0.576461	F1	0.0404532	No	No	NA
ENSMUSG00000000204	Slfn4	chr11:83003713:+	chr11:82999399:+	0.676825	0.135188	5.23356	-0.0371115	NA	FU	NA	No	No	NA
ENSMUSG00000018986	Slfn3	chr11:83031778:+	chr11:83028329:+	0.915296	0.045648	7.56604	0.0161257	NA	FU	0.106007	No	No	NA
ENSMUSG00000035152	Ap2b1	chr11:83218541:+	chr11:83216523:+	0.67468	0.118403	23.5805	0.0976026	0.00462107	FU	0.214213	No	No	NA
ENSMUSG00000020684	Rasl10b	chr11:83234541:+	chr11:83233658:+	0.955536	0.0240557	87.4533	0.00938724	NA	F1	0.0140428	No	No	NA
ENSMUSG00000020680	Taf15	chr11:83320245:+	chr11:83318606:+	0.972616	0.0143143	89.2823	0.0177751	NA	FU	0.0676056	No	No	NA
ENSMUSG00000051748	Wfdc21	chr11:83566148:+	chr11:83562821:+	0.976253	0.0211644	169.047	-0.000215453	1.04	F1	0.0143842	No	No	NA
ENSMUSG00000000976	Heatr6	chr11:83595524:+	chr11:83597256:+	0.528266	0.18857	20.7441	0.0905686	0.191309	F2	0.47264	Yes	No	Muscle
ENSMUSG00000020679	Hnf1b	chr11:83719318:+	chr11:83679281:+	0.61418	0.361618	128.266	0.0233461	0.0291439	F2	0.158774	Yes	Yes	Kidney,Lung
ENSMUSG00000020677	Ddx52	chr11:83775687:+	chr11:83775293:+	0.661253	0.127817	23.753	0.0778559	0.143328	FU	0.168382	No	No	NA
ENSMUSG00000034940	Synrg	chr11:83858068:+	chr11:83825587:+	0.790551	0.137666	90.5397	0.0219818	0.134933	F2	0.476378	Yes	Yes	Cerebellum,Cerebral_Cortex
ENSMUSG00000020532	Acaca	chr11:84215153:+	chr11:84052186:+	0.997002	0.00299829	30.2048	0.00279648	0.0819009	F1	0.00638203	No	No	NA
ENSMUSG00000020527	Myo19	chr11:84724624:+	chr11:84724487:+	0.95669	0.0433095	8.82311	0.0246313	0.186322	F1	0.0456945	No	No	NA
ENSMUSG00000000805	Car4	chr11:84779546:+	chr11:84779419:+	0.99711	0.00288992	76.7785	0.00212127	0.568493	F1	0.00275348	No	No	NA
ENSMUSG00000020525	Ppm1d	chr11:85159817:+	chr11:85160568:+	0.594032	0.235031	49.5636	0.0477702	0.0926944	F2	0.384229	Yes	Yes	Cerebellum,Cerebral_Cortex
ENSMUSG00000059439	Bcas3	chr11:85639560:+	chr11:85615459:+	0.523233	0.368191	36.3216	0.0514153	NA	F2	0.516022	Yes	Yes	Cerebellum,Cerebral_Cortex,Heart,Kidney,Muscle
ENSMUSG00000000093	Tbx2	chr11:85654635:+	chr11:85655126:+	0.642499	0.237825	61.1884	0.0288548	0.131996	FU	0.0896741	No	No	NA
ENSMUSG00000000094	Tbx4	chr11:85729601:+	chr11:85729383:+	0.971652	0.0232006	98.396	0.00884077	0.0513095	F1	NA	No	No	NA
ENSMUSG00000020521	Rnft1	chr11:86310046:+	chr11:86312515:+	0.746054	0.106091	11.2857	0.0463703	0.104288	FU	0.189583	No	No	NA
ENSMUSG00000020513	Tubd1	chr11:86380862:+	chr11:86383722:+	0.498304	0.367284	6.72396	0.0934497	0.260292	F2	0.274814	Yes	Yes	Cerebellum,Cerebral_Cortex,Kidney,Lung,Spleen
ENSMUSG00000072582	Ptrh2	chr11:86505815:+	chr11:86503692:+	0.624538	0.358006	29.9496	0.0442693	0.142031	F2	0.650375	Yes	No	ESC,Muscle
ENSMUSG00000018548	Trim37	chr11:87032985:+	chr11:87034184:+	0.494527	0.453787	90.3685	0.0178629	0.0453347	FU	0.741215	Yes	Yes	Cerebellum,Cerebral_Cortex,Heart,Muscle
ENSMUSG00000020486	2020-09-04	chr11:87404040:+	chr11:87403783:+	0.998007	0.00199288	53.2434	0.00126319	0.0223881	F1	0.00446269	No	No	NA
ENSMUSG00000018401	Mtmr4	chr11:87429797:+	chr11:87428678:+	0.816214	0.182167	94.7643	0.0324038	0.134763	F2	0.408483	Yes	Yes	ESC
ENSMUSG00000020485	Supt4a	chr11:87557130:+	chr11:87557907:+	0.664172	0.286484	29.8312	0.0362452	NA	FU	0.134678	No	No	NA
ENSMUSG00000034156	Tspoap1	chr11:87599426:+	chr11:87586680:+	0.991824	0.00817566	99.8903	0.00397887	0.211978	F1	0.0137962	No	No	NA
ENSMUSG00000034121	Mks1	chr11:87677305:+	chr11:87672541:+	0.993676	0.00632414	21.0553	0.00338105	0.0830714	F1	0.00935624	No	No	NA
ENSMUSG00000018379	Srsf1	chr11:87864995:+	chr11:87867253:+	0.812896	0.131811	511.993	0.06373	NA	F2	0.331725	Yes	Yes	Muscle
ENSMUSG00000018377	Vezf1	chr11:87898231:+	chr11:87896043:+	0.445558	0.356933	90.7371	0.0345255	0.0139535	F2	0.371919	Yes	Yes	ESC,Cerebellum,Cerebral_Cortex,Kidney,Liver,Lung,Spleen
ENSMUSG00000033983	Coil	chr11:88852927:+	chr11:88852205:+	0.904135	0.0758206	23.6986	0.0137798	0.254688	FU	0.0946452	No	No	NA
ENSMUSG00000000275	Trim25	chr11:88881607:+	chr11:88878625:+	0.956169	0.0187755	113.581	0.017841	0.235059	F1	0.0579211	No	No	NA
ENSMUSG00000069763	Tmem100	chr11:89897822:+	chr11:89898337:+	0.831059	0.118104	54.4545	0.0114101	0.163016	FU	0.134407	No	No	NA
ENSMUSG00000003948	Mmd	chr11:90139887:+	chr11:90139321:+	0.388532	0.378432	92.4518	0.0287867	0.00844238	F2	0.576726	Yes	No	ESC,Heart,Kidney,Liver,Lung,Muscle,Spleen
ENSMUSG00000020544	Cox11	chr11:90506250:+	chr11:90510059:+	0.72412	0.103284	29.9458	0.0357684	0.271534	FU	0.148733	No	No	NA
ENSMUSG00000056158	Car10	chr11:93463065:+	chr11:93462583:+	0.400196	0.311188	93.3484	0.042731	NA	F2	0.141816	Yes	Yes	Cerebellum,Cerebral_Cortex
ENSMUSG00000059474	Mbtd1	chr11:93808293:+	chr11:93804286:+	0.433532	0.403767	28.5034	0.0816322	0.0234844	F2	0.525428	Yes	No	Cerebellum,Cerebral_Cortex,Heart,Kidney,Liver,Lung,Muscle,Spleen
ENSMUSG00000020859	Spag9	chr11:93987401:+	chr11:93984807:+	0.636441	0.232079	84.9524	0.0910527	0.0671642	F2	0.375972	Yes	Yes	ESC,Muscle
ENSMUSG00000037573	Tob1	chr11:94076809:+	chr11:94074889:+	0.668798	0.312368	56.7819	0.10251	0.0486229	FU	0.488285	No	No	Muscle
ENSMUSG00000020864	Ankrd40	chr11:94203154:+	chr11:94201237:+	0.591407	0.157759	130.404	0.0734998	0.100883	F2	0.531576	Yes	Yes	ESC,Heart,Liver
ENSMUSG00000020869	Lrrc59	chr11:94506530:+	chr11:94505188:+	0.5864	0.362395	105.707	0.0187854	0.0512669	F2	0.370817	Yes	Yes	ESC,Kidney,Spleen
ENSMUSG00000024414	Mrpl27	chr11:94521401:+	chr11:94523451:+	0.883954	0.059296	49.3853	0.0805566	0.236414	FU	0.173187	No	No	NA
ENSMUSG00000001506	Col1a1	chr11:94813181:+	chr11:94814351:+	0.444008	0.39714	183.755	0.0535058	0.123629	F2	0.206358	Yes	Yes	Cerebellum,Cerebral_Cortex,Heart,Kidney,Liver,Lung,Muscle,Spleen
ENSMUSG00000038976	Ppp1r9b	chr11:94868211:+	chr11:94867935:+	0.632523	0.132814	88.0548	0.0419486	0.033195	F2	0.414134	Yes	No	Muscle
ENSMUSG00000047181	Samd14	chr11:94887398:+	chr11:94886229:+	0.92179	0.0782098	30.0486	0.023496	0.100318	FU	0.0586936	No	No	NA
ENSMUSG00000038893	Fam117a	chr11:95243186:+	chr11:95244138:+	0.983797	0.0123045	54.6013	0.00602518	0.205302	F1	0.0298659	No	No	NA
ENSMUSG00000020873	Slc35b1	chr11:95252983:+	chr11:95253090:+	0.79812	0.197894	139.279	0.0226369	0.0196877	FU	0.082392	No	No	NA
ENSMUSG00000075595	Zfp652	chr11:95633667:+	chr11:95626029:+	0.690951	0.126526	49.6364	0.0504471	0.075131	FU	0.391116	No	No	NA
ENSMUSG00000050860	Phospho1	chr11:95693458:+	chr11:95693795:+	0.968064	0.031936	7.45526	0.0436856	0.0976155	FU	0.116505	No	No	NA
ENSMUSG00000006058	Snf8	chr11:95908708:+	chr11:95908744:+	0.861895	0.136322	217.757	0.0108808	0.0277998	FU	0.0524998	No	No	NA
ENSMUSG00000038756	Ttll6	chr11:96017370:+	chr11:96026766:+	0.476424	0.327845	11.3989	0.118169	0.210206	F2	0.646006	Yes	No	Lung
ENSMUSG00000020875	Hoxb9	chr11:96137913:+	chr11:96133345:+	0.738916	0.216612	44.9934	0.0896699	NA	FU	0.195687	No	No	NA
ENSMUSG00000038700	Hoxb5	chr11:96167435:+	chr11:96166866:+	0.986491	0.013509	33.2882	0.000526099	NA	F1	0.00710095	No	No	NA
ENSMUSG00000038692	Hoxb4	chr11:96182952:+	chr11:96182701:+	0.935724	0.0521044	16.567	0.010165	0.04782	F1	0.058183	No	No	NA
ENSMUSG00000048763	Hoxb3	chr11:96209244:+	chr11:96203751:+	0.828885	0.125942	14.4127	0.0523113	0.0672083	FU	0.115177	No	No	NA
ENSMUSG00000075588	Hoxb2	chr11:96215330:+	chr11:96215065:+	0.984229	0.0157706	26.3248	0.00585799	0.148684	F1	0.0137175	No	No	NA
ENSMUSG00000057058	Skap1	chr11:96620256:+	chr11:96619582:+	0.567218	0.10643	22.5564	0.0626127	0.257261	F2	0.410857	Yes	No	ESC
ENSMUSG00000001445	Mrpl10	chr11:96910307:+	chr11:96910524:+	0.794099	0.197832	110.759	0.0736351	0.515239	FU	0.246155	No	No	NA
ENSMUSG00000018882	Mrpl45	chr11:97190425:+	chr11:97191449:+	0.983752	0.0100331	54.2585	0.00500039	0.116613	F1	0.0201557	No	No	NA
ENSMUSG00000038485	Socs7	chr11:97258390:+	chr11:97259856:+	0.668953	0.302549	225.74	0.0748278	0.0140264	F2	0.254345	Yes	Yes	Muscle
ENSMUSG00000049807	Arhgap23	chr11:97363716:+	chr11:97321995:+	0.740271	0.201738	25.7202	0.0153564	0.0712884	F2	0.331998	Yes	No	Muscle
ENSMUSG00000038437	Mllt6	chr11:97546769:+	chr11:97543848:+	0.891862	0.0553251	147.27	0.0268303	0.103	FU	0.129223	No	No	NA
ENSMUSG00000069744	Psmb3	chr11:97574819:+	chr11:97565850:+	0.998558	0.000877578	407.846	0.000574765	NA	F1	0.00224289	No	No	NA
ENSMUSG00000038366	Lasp1	chr11:97700079:+	chr11:97700111:+	0.996848	0.00132383	419.237	0.00138263	0.0276175	F1	0.00240218	No	No	NA
ENSMUSG00000050538	B230217C12Rik	chr11:97702921:+	chr11:97704378:+	0.412712	0.24618	18.7844	0.0763128	NA	F2	0.544766	Yes	No	Cerebellum,Cerebral_Cortex,Heart,Lung
ENSMUSG00000003119	Cdk12	chr11:98114852:+	chr11:98112888:+	0.40028	0.138805	36.1173	0.149145	0.120705	F2	0.432867	Yes	No	Muscle
ENSMUSG00000018167	Stard3	chr11:98242426:+	chr11:98226413:+	0.969643	0.0303574	31.4294	0.0185766	0.0618667	FU	0.0932259	No	No	NA
ENSMUSG00000007877	Tcap	chr11:98246264:+	chr11:98246098:+	0.995468	0.00281681	1609.3	0.00128161	0.333906	F1	0.00656009	No	No	NA
ENSMUSG00000038216	Pnmt	chr11:98249494:+	chr11:98249522:+	0.943581	0.0564188	3.62613	0.0327521	0.112284	FU	0.0706271	No	No	NA
ENSMUSG00000017221	Psmd3	chr11:98557292:+	chr11:98557256:+	0.999376	0.000508888	629.901	0.000243641	0.00476443	F1	0.00100204	No	No	NA
ENSMUSG00000078676	Casc3	chr11:98695121:+	chr11:98673471:+	0.907187	0.085443	147.939	0.026685	0.0625	FU	0.108563	No	No	NA
ENSMUSG00000038020	Rapgefl1	chr11:98714319:+	chr11:98715011:+	0.864152	0.0604573	20.2947	0.112018	NA	FU	0.214089	No	No	NA
ENSMUSG00000038013	Wipf2	chr11:98764649:+	chr11:98764834:+	0.320902	0.194631	88.0566	0.0741398	0.108592	F2	0.284451	Yes	Yes	ESC,Cerebellum,Cerebral_Cortex,Heart,Liver,Lung,Muscle,Spleen
ENSMUSG00000017499	Cdc6	chr11:98783210:+	chr11:98782870:+	0.755279	0.0940181	52.6069	0.0580594	0.2	FU	0.0225719	No	No	NA
ENSMUSG00000037992	Rara	chr11:98836253:+	chr11:98835476:+	0.5634	0.190434	29.9413	0.0866057	0.0106323	F2	0.340422	Yes	Yes	NA
ENSMUSG00000017493	Igfbp4	chr11:98913942:+	chr11:98913969:+	0.601018	0.39371	552.368	0.000779236	0.0271795	F2	0.0618472	Yes	No	ESC,Heart,Kidney,Lung,Spleen
ENSMUSG00000035530	Eif1	chr11:100183413:+	chr11:100182850:+	0.816541	0.180853	530.985	0.0289983	NA	FU	0.158955	No	No	NA
ENSMUSG00000001558	Klhl10	chr11:100318297:+	chr11:100318338:+	0.522367	0.249049	4.37056	0.436337	0.00630418	FU	NA	No	No	NA
ENSMUSG00000006782	Cnp	chr11:100443042:+	chr11:100442255:+	0.956992	0.0359829	123.783	0.00512343	0.10221	F1	0.0675431	No	No	NA
ENSMUSG00000017837	Nkiras2	chr11:100488921:+	chr11:100487731:+	0.981764	0.0182358	54.5206	0.00916312	NA	F1	0.0355221	No	No	NA
ENSMUSG00000004043	Stat5a	chr11:100746479:+	chr11:100745537:+	0.969227	0.0194873	47.8177	0.0165187	0.134677	F1	0.0281752	No	No	NA
ENSMUSG00000001751	Naglu	chr11:100938966:+	chr11:100939005:+	0.986648	0.0133522	22.8001	0.00474428	0.19113	F1	0.00896568	No	No	NA
ENSMUSG00000001755	Coasy	chr11:100947932:+	chr11:100945203:+	0.99941	0.000589686	135.069	7.68411e-05	0.137328	F1	0.0014567	No	No	NA
ENSMUSG00000017801	Mlx	chr11:100953521:+	chr11:100952832:+	0.793738	0.195066	47.1957	0.109198	0.0482897	F2	0.215162	Yes	Yes	ESC
ENSMUSG00000017167	Cntnap1	chr11:101052033:+	chr11:101051876:+	0.450935	0.251404	50.6804	0.0257508	0.051831	F2	0.0279613	Yes	Yes	Cerebellum,Cerebral_Cortex
ENSMUSG00000001240	Ramp2	chr11:101109564:+	chr11:101109376:+	0.999237	0.000763036	183.68	0.000146817	0.328014	F1	0.005484	No	No	NA
ENSMUSG00000078656	Vps25	chr11:101120860:+	chr11:101119363:+	0.953276	0.0251853	74.6607	0.00953734	0.0242248	F1	0.0335516	No	No	NA
ENSMUSG00000035112	Wnk4	chr11:101138720:+	chr11:101128599:+	0.980347	0.0196531	19.2792	0.00312565	0.125081	F1	0.077932	No	No	NA
ENSMUSG00000078652	Psme3	chr11:101184845:+	chr11:101183345:+	0.668953	0.246854	109.853	0.0420494	NA	F2	0.290694	Yes	Yes	Muscle
ENSMUSG00000078651	Aoc2	chr11:101191002:+	chr11:101189240:+	0.754695	0.204437	4.27416	0.0289482	NA	F2	0.352329	Yes	No	Cerebral_Cortex
ENSMUSG00000019326	Aoc3	chr11:101200738:+	chr11:101200347:+	0.834242	0.16367	19.5976	0.037876	NA	FU	0.0618996	No	No	NA
ENSMUSG00000035007	Rundc1	chr11:101296967:+	chr11:101292699:+	0.99269	0.00387755	20.0217	0.00783176	0.128556	F1	0.0207424	No	No	NA
ENSMUSG00000063316	Rpl27	chr11:101306845:+	chr11:101306912:+	0.999736	0.000264014	1218.8	6.80875e-05	NA	F1	0.000457179	No	No	NA
ENSMUSG00000010358	Ifi35	chr11:101319778:+	chr11:101311071:+	0.892569	0.052888	47.2467	0.0337654	0.296908	FU	0.254148	No	No	NA
ENSMUSG00000001313	Rnd2	chr11:101333165:+	chr11:101335783:+	0.987518	0.0090323	15.2605	0.00163549	0.0309201	F1	0.0202862	No	No	NA
ENSMUSG00000034931	Dhx8	chr11:101628672:+	chr11:101628270:+	0.635937	0.139491	10.8241	0.0377955	0.0110442	FU	0.287681	No	No	NA
ENSMUSG00000017309	Cd300lg	chr11:101916927:+	chr11:101916002:+	0.848631	0.139525	14.8162	-0.012461	0.422207	FU	0.122235	No	No	NA
ENSMUSG00000048217	Nags	chr11:102010791:+	chr11:102010837:+	0.985642	0.00749827	103.441	0.00876898	0.0681382	F1	NA	No	No	NA
ENSMUSG00000034793	G6pc3	chr11:102055395:+	chr11:102059366:+	0.996203	0.00379742	39.7316	0.00369635	0.247294	F1	0.00686277	No	No	NA
ENSMUSG00000034773	BC030867	chr11:102126494:+	chr11:102126319:+	0.888089	0.111911	32.6877	0.0461926	0.501312	FU	NA	No	No	NA
ENSMUSG00000034768	Asb16	chr11:102140776:+	chr11:102141719:+	0.993428	0.0036664	12.3021	0.00383956	0.145125	F1	0.0113717	No	No	NA
ENSMUSG00000034757	Tmub2	chr11:102150549:+	chr11:102150731:+	0.92314	0.0611646	18.1627	0.0169328	0.1407	FU	0.0861157	No	No	NA
ENSMUSG00000034708	Grn	chr11:102298123:+	chr11:102297977:+	0.999716	0.000284153	386.463	9.30385e-07	0.39803	F1	0.000742309	No	No	NA
ENSMUSG00000050288	Fzd2	chr11:102467896:+	chr11:102469372:+	0.546191	0.235835	39.7564	0.0389601	0.00693069	F2	0.488613	Yes	No	Cerebellum,Cerebral_Cortex,Muscle
ENSMUSG00000020926	Adam11	chr11:102641576:+	chr11:102640350:+	0.916081	0.0600595	88.6066	0.00122537	0.0482718	FU	0.198696	No	No	NA
ENSMUSG00000020928	Higd1b	chr11:102699354:+	chr11:102702114:+	0.845961	0.116281	21.8963	0.0216047	0.242348	FU	0.0689308	No	No	NA
ENSMUSG00000056938	Acbd4	chr11:102973514:+	chr11:102964324:+	0.986871	0.00391832	125.932	0.0024383	0.476628	F1	0.0191538	No	No	NA
ENSMUSG00000048878	Hexim1	chr11:102979686:+	chr11:102979601:+	0.528108	0.370073	123.123	0.0772824	0.0697005	F2	0.539622	Yes	Yes	Kidney,Liver,Lung,Muscle,Spleen
ENSMUSG00000043372	Hexim2	chr11:103000501:+	chr11:103000535:+	0.596811	0.218879	3.64247	0.0441154	0.170912	F2	0.297458	Yes	No	Muscle
ENSMUSG00000055805	Fmnl1	chr11:103060213:+	chr11:103051974:+	0.991938	0.00393666	34.0672	0.00252746	0.0622871	F1	0.0116352	No	No	NA
ENSMUSG00000000125	Wnt3	chr11:103677709:+	chr11:103679342:+	0.985041	0.00757363	30.8842	-0.00245752	NA	F1	0.00286383	No	No	NA
ENSMUSG00000062421	Arf2	chr11:103846646:+	chr11:103846671:+	0.902415	0.0544554	35.3697	0.00689691	NA	FU	0.0655873	No	No	NA
ENSMUSG00000018634	Crhr1	chr11:104036837:+	chr11:104040133:+	0.987802	0.0121985	31.3037	0.00828662	0.0254751	F1	0.00382614	No	No	NA
ENSMUSG00000061086	Myl4	chr11:104448529:+	chr11:104448586:+	0.951003	0.0324257	76.5089	0.0372464	0.0771855	FU	0.104458	No	No	NA
ENSMUSG00000020689	Itgb3	chr11:104531790:+	chr11:104528684:+	0.926985	0.0637372	17.8876	0.0360502	0.155708	F1	0.00972731	No	No	NA
ENSMUSG00000020691	Mettl2	chr11:105002460:+	chr11:105000291:+	0.889148	0.0458016	16.0816	0.0157654	0.397445	FU	0.194467	No	No	NA
ENSMUSG00000020694	Tlk2	chr11:105143491:+	chr11:105143031:+	0.846443	0.0468535	78.0984	0.0211552	0.0136778	FU	0.0888742	No	No	NA
ENSMUSG00000020695	Mrc2	chr11:105212453:+	chr11:105212774:+	0.810379	0.107434	15.0553	0.0779565	0.0691244	FU	0.205786	No	No	NA
ENSMUSG00000053580	Tanc2	chr11:105786069:+	chr11:105790618:+	0.471047	0.219456	66.3447	0.0504654	0.0403543	F2	0.43682	Yes	Yes	ESC,Cerebral_Cortex,Kidney,Spleen
ENSMUSG00000020681	Ace	chr11:105851263:+	chr11:105851290:+	0.704023	0.260543	98.1634	0.0108631	0.112364	FU	0.0533036	No	No	NA
ENSMUSG00000049354	Dcaf7	chr11:105920638:+	chr11:105916439:+	0.815631	0.129141	95.8899	0.0271017	NA	FU	0.300118	No	No	NA
ENSMUSG00000001983	Taco1	chr11:105934908:+	chr11:105936151:+	0.467404	0.274524	10.9195	0.056618	0.269983	F2	0.332362	Yes	Yes	Cerebellum,Cerebral_Cortex,Heart,Muscle
ENSMUSG00000020700	Map3k3	chr11:106016760:+	chr11:106017964:+	0.521458	0.294788	59.383	0.0472479	0.0402208	F2	0.188725	Yes	Yes	Cerebellum,Cerebral_Cortex,Kidney,Muscle
ENSMUSG00000020705	Ddx42	chr11:106110454:+	chr11:106110244:+	0.712052	0.23832	38.0447	0.071587	0.0304569	F2	0.30813	Yes	Yes	Heart
ENSMUSG00000009210	Prr29	chr11:106238412:+	chr11:106238804:+	0.819903	0.180097	5.10039	0.0123378	0.273562	FU	NA	No	No	NA
ENSMUSG00000018372	Cep95	chr11:106680170:+	chr11:106651520:+	0.460215	0.334574	12.0645	0.0978699	0.379009	F2	0.557174	Yes	No	ESC,Cerebral_Cortex,Heart,Kidney,Liver,Lung
ENSMUSG00000078607	1810010H24Rik	chr11:106891757:+	chr11:106891389:+	0.986372	0.0136282	12.0786	0.0120609	0.0816733	F1	0.038865	No	No	NA
ENSMUSG00000020720	Psmd12	chr11:107359105:+	chr11:107359431:+	0.492101	0.290373	88.7348	0.0230343	0.0100604	F2	0.368389	Yes	Yes	Cerebellum,Cerebral_Cortex,Kidney,Lung,Spleen
ENSMUSG00000020721	Helz	chr11:107549145:+	chr11:107555140:+	0.390893	0.268755	34.5241	0.105427	0.136331	F2	0.625726	Yes	No	ESC,Cerebellum,Cerebral_Cortex,Heart,Kidney,Liver,Spleen
ENSMUSG00000020728	Cep112	chr11:108721929:+	chr11:108750052:+	0.76047	0.0820291	8.65252	0.0411402	0.15194	F2	0.475054	Yes	No	ESC
ENSMUSG00000000142	Axin2	chr11:108812097:+	chr11:108812030:+	0.947328	0.0526722	14.361	0.052928	0.0571546	FU	0.0180151	No	No	NA
ENSMUSG00000020610	Amz2	chr11:109298072:+	chr11:109299462:+	0.513899	0.266606	40.7363	0.0319747	0.103939	F2	0.486772	Yes	Yes	Cerebellum,Cerebral_Cortex,Lung,Spleen
ENSMUSG00000020604	Arsg	chr11:109434644:+	chr11:109339933:+	0.713987	0.11602	9.11778	0.0130914	0.203494	FU	0.256585	No	No	NA
ENSMUSG00000020612	Prkar1a	chr11:109530959:+	chr11:109530491:+	0.814022	0.0764048	692.562	0.0306401	0.0272882	FU	0.421578	No	No	NA
ENSMUSG00000051497	Kcnj16	chr11:110889282:+	chr11:110888100:+	0.858012	0.0575418	276.672	0.0150741	0.0309789	FU	0.105823	No	No	NA
ENSMUSG00000041695	Kcnj2	chr11:110938135:+	chr11:110937511:+	0.974002	0.0186514	13.7205	0.039552	0.0117647	F1	0.0195204	No	No	NA
ENSMUSG00000000567	Sox9	chr11:112649069:+	chr11:112647625:+	0.430512	0.410178	105.662	0.0886408	0.018738	F2	0.178156	Yes	No	ESC,Cerebellum,Cerebral_Cortex,Heart,Kidney,Liver,Lung,Muscle,Spleen
ENSMUSG00000018661	Cog1	chr11:113518850:+	chr11:113524043:+	0.380963	0.36689	4.10351	0.0728152	0.123233	F2	0.363617	Yes	Yes	Cerebellum,Cerebral_Cortex,Kidney,Spleen
ENSMUSG00000041623	D11Wsu47e	chr11:113555961:+	chr11:113568377:+	0.879205	0.0647682	12.6589	0.0193554	0.842079	FU	0.2184	No	No	NA
ENSMUSG00000057322	Rpl38	chr11:114533645:+	chr11:114534440:+	0.997417	0.00258309	490.694	0.00045896	NA	F1	0.00623508	No	No	NA
ENSMUSG00000034714	Ttyh2	chr11:114582291:+	chr11:114582225:+	0.987482	0.00689732	18.414	0.00364496	0.151065	F1	0.022434	No	No	NA
ENSMUSG00000034706	Dnaic2	chr11:114619200:+	chr11:114597021:+	0.797942	0.202058	9.16791	0.0513184	0.160397	FU	0.278405	No	No	NA
ENSMUSG00000010021	Kif19a	chr11:114652053:+	chr11:114643445:+	0.98127	0.0187301	11.5088	0.0071064	0.106737	F1	0.0381794	No	No	NA
ENSMUSG00000034652	Cd300a	chr11:114763260:+	chr11:114769749:+	0.542422	0.411958	15.4439	0.0710954	0.642386	F2	0.275904	Yes	No	Cerebellum,Liver,Lung
ENSMUSG00000020732	Rab37	chr11:115023548:+	chr11:115022227:+	0.938465	0.0333484	19.4664	0.00803384	0.0246277	F1	0.06205	No	No	NA
ENSMUSG00000020733	Slc9a3r1	chr11:115042492:+	chr11:115042288:+	0.965877	0.0191343	42.7148	0.00747987	0.103033	F1	0.0465282	No	No	NA
ENSMUSG00000045980	Tmem104	chr11:115108338:+	chr11:115107080:+	0.836652	0.0858157	10.8974	0.0295623	0.0299443	FU	0.338175	No	No	NA
ENSMUSG00000050910	Cdr2l	chr11:115257446:+	chr11:115248578:+	0.925421	0.0372968	34.8039	0.0352932	0.0315126	FU	0.173664	No	No	NA
ENSMUSG00000018858	Mrpl58	chr11:115272233:+	chr11:115275253:+	0.810396	0.0997745	37.3764	0.0245276	0.279129	FU	0.277299	No	No	NA
ENSMUSG00000016940	Kctd2	chr11:115292588:+	chr11:115292541:+	0.964771	0.0154458	116.72	0.00441002	0.0217755	F1	0.0381989	No	No	NA
ENSMUSG00000057219	Armc7	chr11:115351782:+	chr11:115347286:+	0.947493	0.0195761	10.5861	0.0270542	0.0899183	FU	0.189076	No	No	NA
ENSMUSG00000020739	Nup85	chr11:115445220:+	chr11:115445255:+	0.988553	0.0067411	62.2876	0.00442834	0.079825	F1	0.0104139	No	No	NA
ENSMUSG00000046756	Mrps7	chr11:115468651:+	chr11:115468626:+	0.353926	0.340955	43.2247	0.0156269	0.0743802	F2	0.151465	Yes	Yes	ESC,Cerebellum,Cerebral_Cortex,Heart,Kidney,Liver,Lung,Muscle,Spleen
ENSMUSG00000020782	Llgl2	chr11:115717070:+	chr11:115717097:+	0.850935	0.135842	60.9377	0.0201929	0.0644212	FU	0.13142	No	No	NA
ENSMUSG00000048442	Smim5	chr11:115767578:+	chr11:115767535:+	0.992051	0.00794943	31.3376	-0.00133423	0.41434	F1	0.0045354	No	No	NA
ENSMUSG00000020755	Sap30bp	chr11:115828035:+	chr11:115825963:+	0.395384	0.374155	14.5085	0.125969	0.047966	F2	0.496107	Yes	Yes	ESC,Heart,Kidney,Liver,Lung,Spleen
ENSMUSG00000020770	Unk	chr11:115922528:+	chr11:115900892:+	0.927267	0.0430906	24.1596	0.020916	0.0644947	FU	0.133124	No	No	NA
ENSMUSG00000020778	Ten1	chr11:116076632:+	chr11:116073423:+	0.981015	0.010693	34.4473	-0.000616199	0.441702	F1	0.0363711	No	No	NA
ENSMUSG00000061878	Sphk1	chr11:116397984:+	chr11:116393620:+	0.990448	0.00955153	25.7144	0.00722613	0.27316	F1	0.0248831	No	No	NA
ENSMUSG00000090266	Mettl23	chr11:116711050:+	chr11:116711548:+	0.7504	0.193042	6.75375	0.0746764	0.300582	FU	0.248618	No	No	NA
ENSMUSG00000020818	Mfsd11	chr11:116736026:+	chr11:116720443:+	0.350732	0.194631	32.8843	0.0366477	0.0197368	F2	0.191668	Yes	Yes	Cerebellum,Cerebral_Cortex,Heart,Lung,Spleen
ENSMUSG00000043857	Mgat5b	chr11:116848249:+	chr11:116848188:+	0.988321	0.00686367	54.9601	0.00329734	0.0614363	F1	8.92418e-05	No	No	NA
ENSMUSG00000020823	Sec14l1	chr11:117020579:+	chr11:117018885:+	0.879928	0.0844534	101.259	0.0320273	0.0364306	FU	0.103125	No	No	NA
ENSMUSG00000059248	2020-09-09	chr11:117223627:+	chr11:117222025:+	0.949271	0.0307346	5.07898	0.0360662	0.130974	FU	0.0848069	No	No	NA
ENSMUSG00000025571	Tnrc6c	chr11:117624742:+	chr11:117623565:+	0.75841	0.056063	47.8369	0.0380137	0.148528	F2	0.614745	Yes	No	NA
ENSMUSG00000050106	Tmc8	chr11:117654423:+	chr11:117654457:+	0.930114	0.0698857	10.3749	-0.00393329	0.195761	F1	NA	No	No	NA
ENSMUSG00000048277	Syngr2	chr11:117675596:+	chr11:117686474:+	0.991881	0.00272883	197.708	0.00232408	0.0741749	F1	0.00750824	No	No	NA
ENSMUSG00000017718	Afmid	chr11:117701222:+	chr11:117688037:+	0.673595	0.120045	24.7713	0.0394178	0.411625	FU	0.308899	No	No	NA
ENSMUSG00000017716	Birc5	chr11:117717045:+	chr11:117717074:+	0.980663	0.0131338	141.975	0.0103671	0.107303	F1	0.0206334	No	No	NA
ENSMUSG00000017446	C1qtnf1	chr11:118313094:+	chr11:118311278:+	0.576536	0.281265	11.4282	0.0405423	0.124	F2	0.16615	Yes	Yes	Cerebellum,Muscle
ENSMUSG00000025577	Cbx2	chr11:118892584:+	chr11:118892422:+	0.997199	0.00280109	9.47216	0.00162311	0.110797	F1	0.00422502	No	No	NA
ENSMUSG00000025579	Gaa	chr11:119146769:+	chr11:119146799:+	0.999446	0.000305436	138.327	5.54353e-05	0.152969	F1	0.00187575	No	No	NA
ENSMUSG00000013483	Card14	chr11:119206689:+	chr11:119206491:+	0.637364	0.362636	2.1278	0.0963517	0.0770906	FU	NA	No	No	NA
ENSMUSG00000039908	Slc26a11	chr11:119242339:+	chr11:119242387:+	0.812056	0.167814	8.66656	0.0490672	0.250787	FU	0.133169	No	No	NA
ENSMUSG00000070327	Rnf213	chr11:119348732:+	chr11:119348797:+	0.983279	0.00957416	25.5893	0.00174822	0.390414	F1	0.0226786	No	No	NA
ENSMUSG00000039850	Endov	chr11:119372747:+	chr11:119370805:+	0.471788	0.310407	13.1134	0.0394506	0.353982	F2	0.339919	Yes	No	Cerebral_Cortex,Heart,Liver,Lung,Muscle,Spleen
ENSMUSG00000025372	Baiap2	chr11:119868096:+	chr11:119863935:+	0.799759	0.188672	41.9155	0.0403378	0.0203879	F2	0.656997	Yes	Yes	Cerebellum,Cerebral_Cortex
ENSMUSG00000078572	Ndufaf8	chr11:119961697:+	chr11:119961738:+	0.54402	0.445683	96.6251	0.0272224	0.0310398	F2	0.272873	Yes	Yes	ESC,Cerebellum,Cerebral_Cortex,Kidney,Lung,Spleen
ENSMUSG00000039741	Bahcc1	chr11:120153597:+	chr11:120102014:+	0.463372	0.29787	12.7224	0.0971431	0.134814	F2	0.452443	Yes	No	Liver,Lung,Muscle,Spleen
ENSMUSG00000039691	Tspan10	chr11:120308268:+	chr11:120308215:+	0.548477	0.451523	5.04217	0.0237588	0.536176	F2	NA	Yes	No	Spleen
ENSMUSG00000049957	Ccdc137	chr11:120325668:+	chr11:120324694:+	0.796775	0.103567	12.2361	0.045013	0.176368	FU	0.0927173	No	No	NA
ENSMUSG00000025793	Hgs	chr11:120345293:+	chr11:120345575:+	0.993358	0.00441599	58.1429	0.00340285	NA	F1	0.0102319	No	No	NA
ENSMUSG00000039640	Mrpl12	chr11:120350017:+	chr11:120350068:+	0.633217	0.336787	307.425	0.0399472	0.155564	F2	0.162178	Yes	Yes	Lung,Spleen
ENSMUSG00000025792	Slc25a10	chr11:120360517:+	chr11:120360480:+	0.609073	0.240215	59.8216	0.0178177	0.0825761	F2	0.139195	Yes	No	Heart
ENSMUSG00000025127	Gcgr	chr11:120400289:+	chr11:120400513:+	0.954512	0.0355855	81.7945	0.00616144	0.184552	F1	-0.00269042	No	No	NA
ENSMUSG00000025135	Anapc11	chr11:120466990:+	chr11:120467087:+	0.684592	0.309221	221.631	0.0292056	NA	FU	0.170188	No	No	NA
ENSMUSG00000025142	Aspscr1	chr11:120570761:+	chr11:120572978:+	0.863733	0.0729737	4.77306	0.0314023	0.236607	FU	0.175554	No	No	NA
ENSMUSG00000025156	Gps1	chr11:120650421:+	chr11:120650680:+	0.798574	0.201426	4.76208	0.0428338	0.00434075	FU	0.320878	No	No	NA
ENSMUSG00000025161	Slc16a3	chr11:120820089:+	chr11:120822165:+	0.985501	0.00443039	102.546	0.00604411	0.0548082	F1	0.0174088	No	No	NA
ENSMUSG00000039329	Tex19.1	chr11:121009633:+	chr11:121008287:+	0.994316	0.0056842	1161.29	0.00350314	0.672962	F1	NA	No	No	NA
ENSMUSG00000039307	Hexdc	chr11:121083961:+	chr11:121074979:+	0.931353	0.0486429	8.07024	0.0365897	0.14786	FU	0.291228	No	No	NA
ENSMUSG00000000056	Narf	chr11:121115084:+	chr11:121119825:+	0.244597	0.183234	7.91731	0.0657811	0.103108	F2	0.214924	Yes	Yes	Cerebellum,Cerebral_Cortex,Heart,Kidney,Liver,Lung,Spleen
ENSMUSG00000039275	Foxk2	chr11:121159149:+	chr11:121171210:+	0.330731	0.252926	65.8897	0.0961396	0.0830153	F2	0.326683	Yes	Yes	ESC,Cerebellum,Cerebral_Cortex,Heart,Kidney,Liver,Spleen
ENSMUSG00000039253	Fn3krp	chr11:121292602:+	chr11:121292038:+	0.994532	0.005468	15.7117	0.00413382	0.138408	F1	0.0104682	No	No	NA
ENSMUSG00000025175	Fn3k	chr11:121311798:+	chr11:121304823:+	0.924311	0.0324735	31.491	0.0287466	0.130168	FU	0.144993	No	No	NA
ENSMUSG00000039230	Tbcd	chr11:121478478:+	chr11:121423369:+	0.938298	0.0257711	47.7603	0.0191667	0.155482	FU	0.0728586	No	No	NA
ENSMUSG00000039208	Metrnl	chr11:121577600:+	chr11:121577759:+	0.845726	0.126046	11.0064	0.0696335	0.0989011	FU	0.109044	No	No	NA
ENSMUSG00000020457	Drg1	chr11:3149925:-	chr11:3148430:-	0.542845	0.299108	39.794	0.0488043	NA	F2	0.233181	Yes	Yes	Cerebellum,Heart,Lung,Spleen
ENSMUSG00000020448	Rnf185	chr11:3315985:-	chr11:3317654:-	0.92861	0.0377964	17.6258	0.0106995	0.0231523	FU	0.0706345	No	No	NA
ENSMUSG00000034570	Inpp5j	chr11:3394385:-	chr11:3394271:-	0.976516	0.0220152	59.4431	0.00942508	0.175676	F1	0.018937	No	No	NA
ENSMUSG00000020439	Smtn	chr11:3417525:-	chr11:3420522:-	0.83562	0.142372	44.0289	0.0144571	NA	FU	0.177276	No	No	NA
ENSMUSG00000020435	Osbp2	chr11:3603734:-	chr11:3603914:-	0.936204	0.0509862	50.1617	0.0361078	0.13906	FU	0.0689147	No	No	NA
ENSMUSG00000048807	Slc35e4	chr11:3807024:-	chr11:3804725:-	0.99547	0.00452988	19.2736	-0.00092866	0.0919963	F1	0.00954404	No	No	NA
ENSMUSG00000020432	Tcn2	chr11:3817066:-	chr11:3817189:-	0.553508	0.425312	183.67	0.0275407	0.360757	F2	0.254193	Yes	No	ESC,Cerebellum,Cerebral_Cortex,Kidney,Liver,Lung
ENSMUSG00000004748	Mtfp1	chr11:3991483:-	chr11:3991965:-	0.789928	0.210072	66.0326	0.0468736	0.166076	FU	0.326184	No	No	NA
ENSMUSG00000003585	Sec14l2	chr11:3997047:-	chr11:4014635:-	0.950316	0.0424648	141.579	0.0264858	0.046285	FU	0.0928069	No	No	NA
ENSMUSG00000051427	Ccdc157	chr11:4041126:-	chr11:4043611:-	0.971035	0.0289647	4.89071	0.011728	0.204274	F1	0.057414	No	No	NA
ENSMUSG00000034354	Mtmr3	chr11:4380878:-	chr11:4381087:-	0.570068	0.212895	55.8054	0.0758736	0.129288	F2	0.382453	Yes	No	Muscle
ENSMUSG00000059534	Uqcr10	chr11:4601976:-	chr11:4601804:-	0.997447	0.00192748	541.367	0.000244754	0.271223	F1	0.00212392	No	No	NA
ENSMUSG00000009073	Nf2	chr11:4665855:-	chr11:4666724:-	0.933654	0.0460414	118.916	0.00868343	0.0754541	FU	0.0639746	No	No	NA
ENSMUSG00000009079	Ewsr1	chr11:4969885:-	chr11:4969690:-	0.606098	0.355622	112.14	0.0877991	NA	F2	0.434309	Yes	No	Cerebellum,Muscle
ENSMUSG00000034164	Emid1	chr11:5006268:-	chr11:4999970:-	0.992482	0.00751763	11.3438	0.00575554	0.434016	F1	0.0296464	No	No	NA
ENSMUSG00000020393	Kremen1	chr11:5091555:-	chr11:5093894:-	0.971396	0.0166082	30.106	0.00509913	0.147721	F1	0.0187197	No	No	NA
ENSMUSG00000041961	Znrf3	chr11:5176332:-	chr11:5179328:-	0.524535	0.374421	16.5214	0.147832	NA	F2	0.275562	Yes	No	ESC,Cerebellum,Heart,Kidney,Liver,Lung,Spleen
ENSMUSG00000020482	Ccdc117	chr11:5428890:-	chr11:5429927:-	0.832048	0.128033	90.1828	0.0330159	0.34715	FU	0.156722	No	No	NA
ENSMUSG00000020477	Mrps24	chr11:5604327:-	chr11:5604174:-	0.982712	0.00958866	139.021	0.00365776	0.278116	F1	0.0124515	No	No	NA
ENSMUSG00000049680	Urgcp	chr11:5614986:-	chr11:5616022:-	0.746277	0.0754314	32.5469	0.0207551	0.0703351	FU	0.125149	No	No	NA
ENSMUSG00000020475	Pgam2	chr11:5701643:-	chr11:5703374:-	0.996212	0.00245673	431.973	0.00257347	0.064617	F1	0.0168071	No	No	NA
ENSMUSG00000020474	Polm	chr11:5727863:-	chr11:5728027:-	0.977057	0.0229428	7.92901	0.0196254	0.297005	F1	0.0601534	No	No	NA
ENSMUSG00000020469	Myl7	chr11:5796640:-	chr11:5795463:-	0.917766	0.0820428	204.082	0.0315011	0.00599664	FU	0.0759565	No	No	NA
ENSMUSG00000041798	Gck	chr11:5800823:-	chr11:5803808:-	0.809283	0.107124	17.1354	0.0461582	0.185739	FU	0.137756	No	No	NA
ENSMUSG00000057897	Camk2b	chr11:5869676:-	chr11:5869646:-	0.904157	0.0869217	589.142	0.0345732	0.00515132	FU	0.0826493	No	No	NA
ENSMUSG00000004393	Ddx56	chr11:6158967:-	chr11:6158922:-	0.51129	0.352179	53.5448	0.0241321	0.0732236	F2	0.166266	Yes	Yes	ESC,Cerebral_Cortex,Kidney,Liver,Lung,Spleen
ENSMUSG00000004394	Tmed4	chr11:6170717:-	chr11:6170372:-	0.815378	0.0915986	76.9827	0.0733757	0.0387492	FU	0.148091	No	No	NA
ENSMUSG00000041126	H2afv	chr11:6328141:-	chr11:6330039:-	0.937057	0.0278797	285.892	0.00917933	NA	FU	0.12461	No	No	NA
ENSMUSG00000020422	Tns3	chr11:8331655:-	chr11:8333769:-	0.968415	0.0275309	53.8697	0.0111946	0.133333	F1	0.0382033	No	No	NA
ENSMUSG00000020413	Hus1	chr11:8893146:-	chr11:8893304:-	0.675646	0.261553	18.8876	0.219288	0.126533	FU	0.839339	Yes	No	Muscle
ENSMUSG00000020193	Zpbp	chr11:11179627:-	chr11:11305833:-	0.520666	0.255233	2.24272	-0.0279791	0.20123	FU	NA	No	No	NA
ENSMUSG00000035455	Fignl1	chr11:11700379:-	chr11:11700550:-	0.936487	0.0280963	70.6496	0.0165527	0.26052	F1	0.0356815	No	No	NA
ENSMUSG00000020173	Cobl	chr11:12136679:-	chr11:12196366:-	0.754667	0.195209	50.1364	0.0179375	0.417141	FU	0.876925	Yes	Yes	Heart,Muscle
ENSMUSG00000078974	Sec61g	chr11:16401630:-	chr11:16401594:-	0.935242	0.0279052	106.126	0.00853092	NA	FU	0.135881	No	No	NA
ENSMUSG00000020120	Plek	chr11:16871456:-	chr11:16870850:-	0.754875	0.155601	33.0034	0.0491008	0.108974	FU	0.0911596	No	No	NA
ENSMUSG00000020116	Pno1	chr11:17103201:-	chr11:17103449:-	0.578461	0.192136	51.1141	0.0577573	0.0489691	FU	0.222015	No	No	NA
ENSMUSG00000016984	Etaa1	chr11:17839892:-	chr11:17840076:-	0.536584	0.224577	9.07372	0.0915629	0.609742	F2	0.190339	Yes	No	Heart,Liver
ENSMUSG00000020160	Meis1	chr11:18780678:-	chr11:18844774:-	0.710846	0.126616	33.629	0.0249099	0.200747	FU	0.249339	No	No	NA
ENSMUSG00000020152	Actr2	chr11:19962307:-	chr11:19962584:-	0.456015	0.292251	166.896	0.0968282	0.00873999	F2	0.309218	Yes	Yes	ESC,Cerebellum,Cerebral_Cortex,Lung,Muscle,Spleen
ENSMUSG00000020142	Slc1a4	chr11:20202212:-	chr11:20202574:-	0.771959	0.10211	22.8377	0.0459848	0.122098	FU	0.146221	No	No	NA
ENSMUSG00000049659	Aftph	chr11:20585723:-	chr11:20585087:-	0.490909	0.454871	118.454	0.0665074	0.331563	F2	0.281832	Yes	Yes	ESC,Cerebellum,Cerebral_Cortex,Heart,Kidney,Liver,Lung,Spleen
ENSMUSG00000042363	Lgalsl	chr11:20723581:-	chr11:20723357:-	0.910968	0.0503406	39.0538	0.0174061	NA	FU	0.145529	No	No	NA
ENSMUSG00000001891	Ugp2	chr11:21221141:-	chr11:21221676:-	0.47926	0.428991	113.576	0.0316323	0.0091047	F2	0.368904	Yes	Yes	ESC,Cerebellum,Cerebral_Cortex,Heart,Kidney,Liver,Lung,Spleen
ENSMUSG00000042302	Ehbp1	chr11:21905828:-	chr11:21965872:-	0.652407	0.279963	23.3185	0.0593332	0.149328	F2	0.324361	Yes	No	Muscle,Spleen
ENSMUSG00000051650	B3gnt2	chr11:22734740:-	chr11:22734863:-	0.869524	0.116263	101.993	0.0387744	0.078619	FU	0.0794431	No	No	NA
ENSMUSG00000042208	0610010F05Rik	chr11:23473781:-	chr11:23473905:-	0.665423	0.179725	19.2157	0.0234799	0.102013	FU	0.113908	No	No	NA
ENSMUSG00000020283	Pex13	chr11:23548822:-	chr11:23547513:-	0.38372	0.292096	24.8622	0.114477	0.100974	F2	0.458016	Yes	No	Cerebellum,Cerebral_Cortex,Kidney,Lung,Muscle
ENSMUSG00000020275	Rel	chr11:23636847:-	chr11:23641986:-	0.954662	0.0377197	14.7495	0.0150282	0.226205	F1	0.0656688	No	No	NA
ENSMUSG00000020273	Papolg	chr11:23762648:-	chr11:23760145:-	0.508752	0.469289	29.8859	0.0367726	0.0684093	F2	0.285801	Yes	Yes	Cerebellum,Cerebral_Cortex,Kidney,Liver,Lung,Muscle,Spleen
ENSMUSG00000064090	Vrk2	chr11:26371401:-	chr11:26433021:-	0.914376	0.0605782	23.0303	0.0116952	0.371502	FU	0.0769468	No	No	NA
ENSMUSG00000032878	Ccdc85a	chr11:28285688:-	chr11:28287153:-	0.42906	0.312506	12.1669	0.0903058	0.10676	F2	0.137216	Yes	Yes	Cerebellum,Cerebral_Cortex,Lung
ENSMUSG00000020462	Cfap36	chr11:29121537:-	chr11:29130586:-	0.438944	0.245538	38.3683	0.0906526	0.10766	F2	0.456556	Yes	No	Liver,Lung,Muscle,Spleen
ENSMUSG00000032673	Prorsd1	chr11:29412876:-	chr11:29411755:-	0.991848	0.00437674	32.8235	0.0018769	0.110922	F1	0.0128103	No	No	NA
ENSMUSG00000020460	Rps27a	chr11:29445842:-	chr11:29445816:-	0.998587	0.00117003	1443.13	0.000343818	NA	F1	0.00109324	No	No	NA
ENSMUSG00000020315	Sptbn1	chr11:29999395:-	chr11:30006842:-	0.860914	0.104156	415.835	0.0352747	0.0477468	FU	0.302907	No	No	NA
ENSMUSG00000020311	Erlec1	chr11:30831602:-	chr11:30831751:-	0.497546	0.156482	31.9726	0.0500692	0.120205	FU	0.203234	No	No	NA
ENSMUSG00000020309	Chac2	chr11:30876944:-	chr11:30882932:-	0.455778	0.185634	3.86059	0.0599999	0.0228102	F2	0.160818	Yes	Yes	Cerebellum,Kidney,Spleen
ENSMUSG00000020303	Stc2	chr11:31259439:-	chr11:31260050:-	0.534672	0.328376	13.0807	0.103998	0.070403	F2	0.334139	Yes	No	Kidney,Muscle
ENSMUSG00000044502	Bod1	chr11:31565181:-	chr11:31565156:-	0.863414	0.112857	228.243	0.0134311	0.173101	FU	0.0521136	No	No	NA
ENSMUSG00000020289	Nprl3	chr11:32132669:-	chr11:32132418:-	0.73017	0.0595974	15.6447	0.0989407	0.0305794	FU	0.294138	No	No	NA
ENSMUSG00000057113	Npm1	chr11:33052498:-	chr11:33050502:-	0.676334	0.11113	195.007	0.0257194	0.0144231	FU	0.229779	No	No	NA
ENSMUSG00000053519	Kcnip1	chr11:33529780:-	chr11:33526298:-	0.921509	0.0491882	26.9144	0.0195843	0.164952	F1	-0.0092455	No	No	NA
ENSMUSG00000020143	Dock2	chr11:34127198:-	chr11:34552411:-	0.869558	0.0580197	32.2854	0.048533	0.0768414	FU	0.00284529	No	No	NA
ENSMUSG00000069910	Spdl1	chr11:34622692:-	chr11:34622792:-	0.795795	0.126265	7.36633	0.0212315	0.210156	FU	0.107074	No	No	NA
ENSMUSG00000051062	Fbll1	chr11:35610882:-	chr11:35609984:-	0.990822	0.00917751	43.1614	-0.00160312	0.0488614	F1	-0.000656407	No	No	NA
ENSMUSG00000018848	Rars	chr11:35621883:-	chr11:35630138:-	0.957392	0.0412638	85.5098	0.0225729	0.0817152	F1	0.0409164	No	No	NA
ENSMUSG00000018849	Wwc1	chr11:35651903:-	chr11:35770227:-	0.916183	0.0632183	105.298	0.0213311	0.0705726	FU	0.051745	No	No	NA
ENSMUSG00000049336	Tenm2	chr11:35820164:-	chr11:35869766:-	0.890447	0.0452004	27.6629	0.0301186	0.00828157	FU	0.0184367	No	No	NA
ENSMUSG00000042032	Mat2b	chr11:40492816:-	chr11:40493443:-	0.955039	0.0370719	64.4289	0.0229287	0.0217729	FU	0.0620191	No	No	NA
ENSMUSG00000020330	Hmmr	chr11:40514897:-	chr11:40521067:-	0.630623	0.284185	24.1057	0.153961	0.208333	FU	-0.000434467	No	No	NA
ENSMUSG00000020326	Ccng1	chr11:40562054:-	chr11:40564250:-	0.762672	0.0950163	133.511	0.0286047	0.0526701	FU	0.419645	No	No	NA
ENSMUSG00000020436	Gabrg2	chr11:41723708:-	chr11:41724779:-	0.428304	0.273156	126.082	0.0357556	0.00937012	F2	0.0390956	Yes	Yes	Cerebellum,Cerebral_Cortex
ENSMUSG00000010803	Gabra1	chr11:41945050:-	chr11:41944986:-	0.673981	0.165555	156.234	0.0398738	NA	FU	0.178129	No	No	NA
ENSMUSG00000020415	Pttg1	chr11:43233772:-	chr11:43233746:-	0.840609	0.155377	83.5687	0.012375	0.30009	FU	0.0394341	No	No	NA
ENSMUSG00000041278	Ttc1	chr11:43543508:-	chr11:43558587:-	0.557273	0.358062	95.7896	0.0541546	0.214212	F2	0.225435	Yes	Yes	Cerebellum,Cerebral_Cortex,Heart,Kidney,Muscle,Spleen
ENSMUSG00000050541	Adra1b	chr11:43588812:-	chr11:43588100:-	0.989138	0.00731425	94.4738	0.00292083	0.10245	F1	0.00671801	No	No	NA
ENSMUSG00000044847	Lsm11	chr11:45741771:-	chr11:45747062:-	0.577191	0.168001	17.8085	0.0426856	0.0223925	FU	0.434511	No	No	ESC
ENSMUSG00000011254	Thg1l	chr11:45760345:-	chr11:45761364:-	0.574358	0.188602	3.34591	0.0428888	0.16414	F2	0.286556	Yes	Yes	ESC
ENSMUSG00000020395	Itk	chr11:46138652:-	chr11:46138734:-	0.915622	0.0843776	28.0624	0.0314118	0.0521571	F1	NA	No	No	NA
ENSMUSG00000040413	Timd2	chr11:46484350:-	chr11:46483511:-	0.756435	0.175276	71.4338	0.0260083	0.741466	FU	0.000826115	No	No	NA
ENSMUSG00000020354	Sgcd	chr11:46784574:-	chr11:46792709:-	0.750897	0.0983453	14.6752	0.108455	0.0397112	FU	0.801194	Yes	No	Muscle
ENSMUSG00000040365	Trim41	chr11:48619906:-	chr11:48626506:-	0.813414	0.124061	54.8656	0.0192596	0.0209538	FU	0.143999	No	No	NA
ENSMUSG00000046879	Irgm1	chr11:48678747:-	chr11:48678831:-	0.96692	0.0330804	11.6809	0.0218626	0.502254	F1	0.0394378	No	No	NA
ENSMUSG00000058163	Gm5431	chr11:48700920:-	chr11:48704545:-	0.857595	0.142405	5.0509	0.0678467	NA	FU	NA	No	No	NA
ENSMUSG00000048852	Gm12185	chr11:48720482:-	chr11:48718928:-	0.586279	0.382383	4.7102	0.0231622	NA	F2	0.202681	Yes	No	Spleen
ENSMUSG00000040283	Btnl9	chr11:48979089:-	chr11:48982180:-	0.936949	0.0272713	49.3319	0.00709664	0.175038	F1	0.0156217	No	No	NA
ENSMUSG00000020362	Cnot6	chr11:49485005:-	chr11:49486998:-	0.766802	0.113536	76.788	0.0393221	0.0837752	FU	0.302097	No	No	NA
ENSMUSG00000015837	Sqstm1	chr11:50013657:-	chr11:50021323:-	0.905827	0.0454099	247.706	0.0205452	0.083275	FU	0.0693844	No	No	NA
ENSMUSG00000020377	Ltc4s	chr11:50049971:-	chr11:50048505:-	0.969549	0.0304514	5.8466	0.0154094	0.152992	F1	0.0190685	No	No	NA
ENSMUSG00000050567	Maml1	chr11:50069136:-	chr11:50088004:-	0.691405	0.121038	15.6409	0.135532	0.166667	FU	0.120859	No	No	NA
ENSMUSG00000020368	Canx	chr11:50107969:-	chr11:50108455:-	0.493874	0.283904	472.733	0.0299154	0.0726257	F2	0.261338	Yes	Yes	ESC,Kidney,Liver,Lung,Spleen
ENSMUSG00000020375	Rufy1	chr11:50202788:-	chr11:50218411:-	0.882666	0.0473151	16.3161	0.0420664	0.105337	FU	0.124076	No	No	NA
ENSMUSG00000044807	Zfp354c	chr11:50624587:-	chr11:50627606:-	0.868975	0.131025	13.2616	0.0356375	0.15234	FU	0.19548	No	No	NA
ENSMUSG00000044296	Zfp879	chr11:50645533:-	chr11:50642496:-	0.806487	0.110285	4.35109	0.0299424	0.230322	FU	0.117394	No	No	NA
ENSMUSG00000049321	Zfp2	chr11:50712214:-	chr11:50719492:-	0.659521	0.168373	12.542	0.0472472	0.113612	F2	0.374719	Yes	Yes	Heart,Liver
ENSMUSG00000020358	Hnrnpab	chr11:51414378:-	chr11:51413602:-	0.480745	0.192366	447.648	0.0649631	NA	F2	0.423258	Yes	Yes	Muscle
ENSMUSG00000001053	N4bp3	chr11:51456591:-	chr11:51456713:-	0.820733	0.125334	27.6785	0.029614	NA	FU	0.132109	No	No	NA
ENSMUSG00000007777	0610009B22Rik	chr11:51498876:-	chr11:51499064:-	0.873974	0.0948375	29.6007	0.0619217	NA	F2	0.538653	Yes	No	Muscle
ENSMUSG00000036391	Sec24a	chr11:51505770:-	chr11:51505862:-	0.784591	0.108724	35.9419	0.0496793	0.116279	FU	0.18231	No	No	NA
ENSMUSG00000020390	Ube2b	chr11:51799760:-	chr11:51800072:-	0.502048	0.166705	233.776	0.0791883	NA	F2	0.549262	Yes	Yes	Muscle
ENSMUSG00000020361	Hspa4	chr11:53073316:-	chr11:53075076:-	0.502003	0.223497	257.995	0.0805621	0.0506512	F2	0.54647	Yes	Yes	ESC,Liver,Muscle,Spleen
ENSMUSG00000036216	Leap2	chr11:53235783:-	chr11:53235683:-	0.653136	0.346864	419.22	0.113225	NA	FU	NA	No	No	NA
ENSMUSG00000044894	Uqcrq	chr11:53242455:-	chr11:53242603:-	0.995778	0.0028498	566.992	0.000617672	0.166364	F1	0.00405175	No	No	NA
ENSMUSG00000044352	Sowaha	chr11:53290080:-	chr11:53290124:-	0.970167	0.0298332	42.0786	0.00682512	0.336593	F1	0.0134223	No	No	NA
ENSMUSG00000020380	Rad50	chr11:53462932:-	chr11:53463031:-	0.438155	0.433555	16.0324	0.0925758	0.0815018	F2	0.192726	Yes	Yes	ESC,Cerebellum,Cerebral_Cortex,Heart,Kidney,Liver,Lung,Spleen
ENSMUSG00000018900	Slc22a5	chr11:53678044:-	chr11:53689394:-	0.995725	0.00427519	25.9368	0.000448858	NA	F1	0.00533003	No	No	NA
ENSMUSG00000063652	Slc22a21	chr11:53764304:-	chr11:53764330:-	0.326635	0.281092	4.08403	0.0974637	0.439655	F2	0.240447	Yes	No	Cerebellum,Cerebral_Cortex,Heart,Kidney,Lung,Muscle,Spleen
ENSMUSG00000020388	Pdlim4	chr11:53868430:-	chr11:53868455:-	0.986717	0.00718182	20.2723	0.00752443	0.0765854	F1	0.0312151	No	No	NA
ENSMUSG00000020268	Lyrm7	chr11:54654304:-	chr11:54651862:-	0.385356	0.256255	17.1186	0.0605222	0.0868878	F2	0.421836	Yes	No	Cerebellum,Cerebral_Cortex,Kidney,Lung
ENSMUSG00000020400	Tnip1	chr11:54724289:-	chr11:54746744:-	0.971015	0.0289854	38.0943	0.01155	0.219138	F1	0.0260417	No	No	NA
ENSMUSG00000018340	Anxa6	chr11:54792610:-	chr11:54792462:-	0.955575	0.036144	163.654	0.00315869	0.0438909	F1	0.0472117	No	No	NA
ENSMUSG00000020264	Slc36a2	chr11:54972628:-	chr11:54971992:-	0.478318	0.402915	21.3737	0.0746047	0.19943	F2	0.293828	Yes	Yes	Heart,Kidney,Lung,Spleen
ENSMUSG00000018593	Sparc	chr11:55208954:-	chr11:55208006:-	0.660479	0.201823	1280.14	0.0409639	0.0454545	FU	0.113416	No	No	NA
ENSMUSG00000000263	Glra1	chr11:55318488:-	chr11:55324730:-	0.88145	0.0642938	46.4303	-0.00355393	0.00916104	FU	0.0244736	No	No	NA
ENSMUSG00000020523	Fam114a2	chr11:57297294:-	chr11:57296500:-	0.676317	0.286297	164.709	0.103612	0.563746	F2	0.433677	Yes	Yes	ESC
ENSMUSG00000037275	Gemin5	chr11:57933503:-	chr11:57934787:-	0.404288	0.158343	21.2964	0.0267247	0.128927	F2	0.313697	Yes	Yes	ESC,Kidney,Liver,Lung
ENSMUSG00000037145	2210407C18Rik	chr11:58420945:-	chr11:58421721:-	0.594435	0.405565	3.78217	-0.0169089	0.96303	F2	NA	Yes	No	Heart
ENSMUSG00000037001	Zfp39	chr11:58701658:-	chr11:58702497:-	0.614869	0.187826	5.59426	0.048982	0.460708	FU	0.214793	No	No	NA
ENSMUSG00000020496	Rnf187	chr11:58745793:-	chr11:58745967:-	0.998222	0.00149313	262.961	0.00126916	0.0137291	F1	0.00362176	No	No	NA
ENSMUSG00000049287	Iba57	chr11:58970931:-	chr11:58971185:-	0.929417	0.0339953	47.0255	0.00437756	0.398311	FU	0.0740564	No	No	NA
ENSMUSG00000020444	Guk1	chr11:58997377:-	chr11:58997446:-	0.992227	0.00777303	77.1816	0.0014405	0.230966	F1	0.00802421	No	No	NA
ENSMUSG00000009894	Snap47	chr11:59220652:-	chr11:59259893:-	0.92738	0.0300023	65.2484	0.0127571	0.504132	FU	0.0808008	No	No	NA
ENSMUSG00000054519	Zfp867	chr11:59275298:-	chr11:59272038:-	0.863382	0.0706544	3.11061	0.0167492	0.217732	FU	0.0780307	No	No	NA
ENSMUSG00000020472	Zkscan17	chr11:59299022:-	chr11:59299050:-	0.78142	0.211976	12.5629	0.0451937	0.179925	FU	0.110143	No	No	NA
ENSMUSG00000043648	Pld6	chr11:59597399:-	chr11:59597682:-	0.912985	0.0519568	5.66357	0.0279915	0.00853971	FU	0.111809	No	No	NA
ENSMUSG00000032633	Flcn	chr11:59605252:-	chr11:59604955:-	0.88041	0.0806282	27.4436	0.0547953	0.0428371	FU	0.195589	No	No	NA
ENSMUSG00000019373	Cops3	chr11:59631306:-	chr11:59631377:-	0.965103	0.0159583	53.9391	0.00548543	0.00590763	F1	0.0448195	No	No	NA
ENSMUSG00000049892	Rasd1	chr11:59776683:-	chr11:59776744:-	0.968441	0.0315593	4.32118	0.0328012	0.00974659	F1	0.0322062	No	No	NA
ENSMUSG00000020538	Srebf1	chr11:60013099:-	chr11:60012596:-	0.861072	0.138928	51.6041	0.0903181	0.144987	FU	0.330366	No	No	NA
ENSMUSG00000042709	Atpaf2	chr11:60214126:-	chr11:60214544:-	0.58508	0.375682	21.7305	0.0791503	0.127591	F2	0.344734	Yes	No	ESC,Kidney,Liver,Lung,Muscle,Spleen
ENSMUSG00000002812	Flii	chr11:60527645:-	chr11:60533862:-	0.735804	0.247203	40.1719	0.0494308	0.038756	F2	0.354637	Yes	No	Muscle
ENSMUSG00000002814	Top3a	chr11:60553560:-	chr11:60555715:-	0.675605	0.0801341	15.2684	0.0342371	0.236635	FU	0.265334	No	No	NA
ENSMUSG00000020534	Shmt1	chr11:60602399:-	chr11:60601606:-	0.92279	0.0604222	117.202	0.0178537	0.182861	FU	0.100989	No	No	NA
ENSMUSG00000043284	Tmem11	chr11:60677954:-	chr11:60677426:-	0.997296	0.00136867	163.004	0.000905432	0.0535332	F1	0.00399928	No	No	NA
ENSMUSG00000018931	Natd1	chr11:60716558:-	chr11:60722803:-	0.830551	0.16833	30.4301	0.0280724	NA	FU	0.267227	No	No	NA
ENSMUSG00000042506	Usp22	chr11:60965287:-	chr11:60965435:-	0.967081	0.0320831	115.404	0.00427594	0.00509338	F1	0.0385486	No	No	NA
ENSMUSG00000010122	Slc47a1	chr11:61156906:-	chr11:61175753:-	0.963264	0.029513	164.425	0.00967956	0.184902	F1	0.0680628	No	No	NA
ENSMUSG00000010086	Rnf112	chr11:61261944:-	chr11:61261917:-	0.901996	0.0829682	304.431	0.0138117	0.109988	FU	0.00838335	No	No	NA
ENSMUSG00000042371	Slc5a10	chr11:61486347:-	chr11:61486289:-	0.71798	0.258042	233.779	0.0405735	0.237999	FU	NA	No	No	NA
ENSMUSG00000020528	Prpsap2	chr11:61543156:-	chr11:61543361:-	0.98343	0.0165702	12.775	0.0047667	0.0126953	F1	0.0353383	No	No	NA
ENSMUSG00000004798	Ulk2	chr11:61589151:-	chr11:61590074:-	0.567077	0.158858	113.166	0.0429533	0.129577	F2	0.660818	Yes	Yes	ESC
ENSMUSG00000018501	Ncor1	chr11:62131315:-	chr11:62130505:-	0.653677	0.115395	185.91	0.0355342	0.10732	FU	0.367248	No	No	NA
ENSMUSG00000018509	Cenpv	chr11:62338451:-	chr11:62344102:-	0.99547	0.00453042	32.4354	0.00417398	0.246008	F1	0.0107099	No	No	NA
ENSMUSG00000005267	Zfp287	chr11:62524988:-	chr11:62534756:-	0.835394	0.0894233	7.87861	0.0611907	0.195645	FU	0.102481	No	No	NA
ENSMUSG00000047342	Zfp286	chr11:62593107:-	chr11:62591889:-	0.469452	0.285266	5.81073	0.177054	0.246165	F2	0.183301	Yes	Yes	ESC,Cerebellum,Cerebral_Cortex
ENSMUSG00000070407	Hs3st3b1	chr11:63699294:-	chr11:63702000:-	0.560414	0.285838	44.6678	0.165979	0.0139991	F2	0.268848	Yes	Yes	Lung
ENSMUSG00000042148	Cox10	chr11:63776129:-	chr11:63826535:-	0.745592	0.141694	62.888	0.0302726	0.138728	FU	0.343936	No	No	NA
ENSMUSG00000033389	Arhgap44	chr11:64815541:-	chr11:64835154:-	0.945505	0.033747	73.953	0.0195774	0.0693069	FU	0.218405	No	No	NA
ENSMUSG00000020542	Myocd	chr11:64987110:-	chr11:64987084:-	0.891806	0.075354	68.835	0.0471084	0.137644	FU	0.0198367	No	No	NA
ENSMUSG00000033352	Map2k4	chr11:65501853:-	chr11:65501770:-	0.307245	0.248913	76.6545	0.0339759	NA	F2	0.100779	Yes	Yes	ESC,Cerebellum,Cerebral_Cortex,Heart,Kidney,Liver,Lung,Muscle,Spleen
ENSMUSG00000056752	Dnah9	chr11:65644826:-	chr11:65957324:-	0.981704	0.0182961	28.7799	0.00677624	0.109481	F1	0.0397741	No	No	NA
ENSMUSG00000053930	Shisa6	chr11:66025227:-	chr11:66187745:-	0.7666	0.207333	19.8134	0.0731071	0.0423242	FU	0.0255935	No	No	NA
ENSMUSG00000020910	Adprm	chr11:66851556:-	chr11:66851404:-	0.770376	0.0697228	22.007	0.033804	0.0606537	FU	0.257401	No	No	NA
ENSMUSG00000020905	Usp43	chr11:67668191:-	chr11:67668496:-	0.635305	0.194934	5.63112	0.0628821	0.213453	F2	0.202634	Yes	No	ESC
ENSMUSG00000018736	Ndel1	chr11:68634936:-	chr11:68634982:-	0.947922	0.0451433	82.7803	0.0108996	NA	F1	0.0577609	No	No	NA
ENSMUSG00000052921	Arhgef15	chr11:68756659:-	chr11:68757672:-	0.886293	0.0578749	38.0512	0.012991	0.116518	FU	0.0728349	No	No	NA
ENSMUSG00000020891	Alox8	chr11:68997741:-	chr11:68997434:-	0.792533	0.207467	3.97778	0.0496405	0.276098	FU	0.299243	No	No	NA
ENSMUSG00000032782	Cntrob	chr11:69113012:-	chr11:69113210:-	0.995437	0.00300667	18.0902	0.00381333	0.148466	F1	0.00563698	No	No	NA
ENSMUSG00000044795	Cyb5d1	chr11:69204451:-	chr11:69204426:-	0.626178	0.316135	36.6333	0.0251156	NA	FU	0.103107	No	No	NA
ENSMUSG00000045377	Tmem88	chr11:69210735:-	chr11:69210781:-	0.6816	0.18129	8.45344	0.0585312	0.48996	F2	0.440251	Yes	No	Muscle
ENSMUSG00000018476	Kdm6b	chr11:69212010:-	chr11:69212366:-	0.787453	0.147611	74.9401	0.0380618	0.115546	FU	0.220569	No	No	NA
ENSMUSG00000005237	Dnah2	chr11:69234311:-	chr11:69242075:-	0.773595	0.0740957	4.31391	0.0942979	NA	FU	0.238129	No	No	NA
ENSMUSG00000003934	Efnb3	chr11:69367627:-	chr11:69367594:-	0.658311	0.341689	95.6384	0.0596066	0.353198	FU	0.0657684	No	No	NA
ENSMUSG00000041329	Atp1b2	chr11:69413230:-	chr11:69413255:-	0.701761	0.288367	118.476	0.0346287	0.0497963	FU	0.104581	No	No	NA
ENSMUSG00000018761	Mpdu1	chr11:69470199:-	chr11:69470238:-	0.975401	0.0245988	285.136	0.00313559	0.198569	F1	0.0127502	No	No	NA
ENSMUSG00000005204	Senp3	chr11:69486617:-	chr11:69486911:-	0.912672	0.0665472	116.511	0.160843	0.0497018	FU	0.0204345	No	No	NA
ENSMUSG00000005198	Polr2a	chr11:69547499:-	chr11:69555868:-	0.996964	0.00303558	134.372	0.000431144	0.00639659	F1	0.00450546	No	No	NA
ENSMUSG00000041189	Chrnb1	chr11:69597538:-	chr11:69597587:-	0.80876	0.17494	6.34199	0.0868199	0.102461	FU	0.168118	No	No	NA
ENSMUSG00000051790	Nlgn2	chr11:69636625:-	chr11:69638220:-	0.796852	0.186389	28.7537	0.0283439	0.0732154	FU	0.330247	No	No	NA
ENSMUSG00000001583	Tnk1	chr11:69664601:-	chr11:69664664:-	0.745155	0.129722	13.688	0.0509294	0.232964	FU	0.288961	No	No	NA
ENSMUSG00000046731	Kctd11	chr11:69691766:-	chr11:69692338:-	0.935922	0.0497481	20.2565	0.0103691	0.0501961	F1	0.0457585	No	No	NA
ENSMUSG00000001588	Acap1	chr11:69695069:-	chr11:69696983:-	0.939836	0.0601645	18.2508	0.0557065	0.12567	F1	-0.00944288	No	No	NA
ENSMUSG00000078812	Eif5a	chr11:69730214:-	chr11:69730509:-	0.998407	0.000904597	652.431	0.000824686	NA	F1	0.00319595	No	No	NA
ENSMUSG00000018565	Elp5	chr11:69781726:-	chr11:69782645:-	0.944124	0.0291971	57.2168	0.0106291	0.50173	F1	0.0576991	No	No	NA
ENSMUSG00000018574	Acadvl	chr11:69823690:-	chr11:69823530:-	0.998535	0.00099844	285.873	0.000650255	0.112311	F1	0.00121253	No	No	NA
ENSMUSG00000044367	Slc16a13	chr11:70030291:-	chr11:70030955:-	0.42863	0.155058	8.43668	0.154504	0.14409	F2	0.254753	Yes	No	Lung
ENSMUSG00000000317	Bcl6b	chr11:70037629:-	chr11:70039195:-	0.938723	0.0339808	13.8245	0.0145641	0.195771	F1	0.0282055	No	No	NA
ENSMUSG00000040904	Rnasek	chr11:70051626:-	chr11:70051652:-	0.99567	0.00432966	64.1483	0.00237804	NA	F1	0.00573213	No	No	NA
ENSMUSG00000000320	Alox12	chr11:70055601:-	chr11:70055537:-	0.556429	0.167722	7.69858	0.0913796	0.124367	F2	0.289971	Yes	Yes	NA
ENSMUSG00000018921	Pelp1	chr11:70206385:-	chr11:70204118:-	0.783937	0.117495	22.3153	0.0241158	0.206475	FU	0.385547	No	No	NA
ENSMUSG00000018920	Cxcl16	chr11:70268691:-	chr11:70267734:-	0.488263	0.415799	26.177	0.0482602	0.605972	F2	0.25878	Yes	Yes	ESC,Cerebellum,Heart,Kidney,Liver,Lung,Spleen
ENSMUSG00000014606	Slc25a11	chr11:70457698:-	chr11:70457825:-	0.708344	0.16878	222.831	0.0263488	0.0361589	F2	0.37589	Yes	Yes	ESC
ENSMUSG00000018293	Pfn1	chr11:70465346:-	chr11:70464899:-	0.839632	0.0828744	26.4198	0.0572584	NA	FU	0.773618	Yes	No	Muscle
ENSMUSG00000018287	Spag7	chr11:70477290:-	chr11:70477264:-	0.881591	0.115124	212.734	0.00329137	0.0422535	FU	0.0462413	No	No	NA
ENSMUSG00000040712	Camta2	chr11:70482968:-	chr11:70483100:-	0.998497	0.00100921	225.38	0.000688993	0.0894077	F1	0.00306551	No	No	NA
ENSMUSG00000057135	Scimp	chr11:70604433:-	chr11:70604460:-	0.925188	0.0748118	7.35261	0.0732824	0.554569	F1	0.0117553	No	No	NA
ENSMUSG00000040667	Nup88	chr11:70756579:-	chr11:70756604:-	0.770837	0.0995493	191.408	0.0989281	0.075832	F2	0.521971	Yes	Yes	Muscle
ENSMUSG00000018446	C1qbp	chr11:70791354:-	chr11:70791388:-	0.99726	0.00170841	699.743	0.00121449	0.0589265	F1	0.000738885	No	No	NA
ENSMUSG00000040620	Dhx33	chr11:70797593:-	chr11:70797690:-	0.68383	0.290911	22.405	0.0352918	0.0681388	FU	0.161266	No	No	NA
ENSMUSG00000018442	Derl2	chr11:70823427:-	chr11:70820944:-	0.651639	0.330429	77.119	0.061511	NA	F2	0.321168	Yes	Yes	ESC,Cerebellum,Cerebral_Cortex
ENSMUSG00000040543	Pitpnm3	chr11:71861030:-	chr11:71930407:-	0.980614	0.0161581	33.2727	0.000531558	0.0541467	F1	0.0322518	No	No	NA
ENSMUSG00000020807	4933427D14Rik	chr11:71967599:-	chr11:71967429:-	0.840898	0.0783962	20.0067	0.0196521	0.410663	FU	0.200498	No	No	NA
ENSMUSG00000020805	Slc13a5	chr11:72055496:-	chr11:72073332:-	0.85919	0.0884767	8.48475	0.0399701	0.471779	FU	0.118032	No	No	NA
ENSMUSG00000045667	Smtnl2	chr11:72203621:-	chr11:72202663:-	0.877514	0.109984	49.7816	0.0166141	0.06	FU	0.137857	No	No	NA
ENSMUSG00000040447	Spns2	chr11:72265140:-	chr11:72265166:-	0.992904	0.00709575	38.1306	0.000727281	0.0595099	F1	0.00864651	No	No	NA
ENSMUSG00000057778	Cyb5d2	chr11:72590734:-	chr11:72584723:-	0.794486	0.113489	5.88383	0.022322	0.231481	FU	0.379396	No	No	NA
ENSMUSG00000050107	Haspin	chr11:72948986:-	chr11:72949298:-	0.656353	0.26634	9.67947	-0.023181	0.455621	F2	0.285843	Yes	No	Kidney
ENSMUSG00000047260	Emc6	chr11:72989698:-	chr11:72989026:-	0.829732	0.148611	262.324	0.0102123	NA	FU	0.112334	No	No	NA
ENSMUSG00000005949	Ctns	chr11:72997104:-	chr11:72997198:-	0.971239	0.0194944	37.4444	0.00648769	0.169037	F1	0.0294488	No	No	NA
ENSMUSG00000020774	Aspa	chr11:73118494:-	chr11:73118741:-	0.669479	0.233194	14.5245	0.0690788	0.118497	F2	0.236649	Yes	Yes	Kidney,Liver
ENSMUSG00000038807	Rap1gap2	chr11:74196987:-	chr11:74196858:-	0.944077	0.0218338	111.684	0.0237572	0.0501818	FU	0.203433	No	No	NA
ENSMUSG00000020745	Pafah1b1	chr11:74491062:-	chr11:74487451:-	0.43209	0.273346	416.471	0.0632377	NA	F2	0.560261	Yes	Yes	Cerebellum,Cerebral_Cortex,Lung
ENSMUSG00000038351	Sgsm2	chr11:74662766:-	chr11:74668921:-	0.973754	0.015908	78.8063	0.0086208	0.10018	F1	0.0242762	No	No	NA
ENSMUSG00000001323	Srr	chr11:74720295:-	chr11:74717529:-	0.61577	0.12473	54.8856	0.0404071	0.121726	FU	0.335845	No	No	NA
ENSMUSG00000043099	Hic1	chr11:74978067:-	chr11:74974879:-	0.762834	0.168919	12.2508	0.0429555	NA	F2	0.327768	Yes	Yes	NA
ENSMUSG00000000751	Rpa1	chr11:75113850:-	chr11:75153414:-	0.745559	0.112472	90.597	0.0296156	0.178328	FU	0.151549	No	No	NA
ENSMUSG00000000753	Serpinf1	chr11:75223531:-	chr11:75224184:-	0.997315	0.00268478	99.833	0.00213353	0.139831	F1	0.0267916	No	No	NA
ENSMUSG00000045374	Wdr81	chr11:75254454:-	chr11:75260851:-	0.969688	0.0303117	24.863	0.00283443	0.10098	FU	0.263621	No	No	NA
ENSMUSG00000020848	Doc2b	chr11:75582468:-	chr11:75582592:-	0.764795	0.152708	45.0516	0.111432	0.159897	FU	0.0622276	No	No	NA
ENSMUSG00000020847	Rph3al	chr11:75644503:-	chr11:75645056:-	0.854522	0.124022	6.09226	0.0619257	0.279326	FU	0.294637	No	No	NA
ENSMUSG00000020846	Rflnb	chr11:75832770:-	chr11:75832696:-	0.66039	0.207328	128.377	0.0674528	0.0991877	FU	0.326188	No	No	NA
ENSMUSG00000017288	Vps53	chr11:75859798:-	chr11:75990462:-	0.727539	0.177567	27.8114	0.0486786	0.0285919	FU	0.209349	No	No	NA
ENSMUSG00000049396	Gemin4	chr11:76024073:-	chr11:76030566:-	0.854	0.0861004	9.93517	0.0360348	0.118024	FU	0.225335	No	No	NA
ENSMUSG00000017286	Glod4	chr11:76035248:-	chr11:76034143:-	0.645906	0.22647	81.3252	0.0436785	0.148669	F2	0.294734	Yes	Yes	Cerebral_Cortex,Muscle
ENSMUSG00000020844	Nxn	chr11:76071460:-	chr11:76210164:-	0.782792	0.138926	79.246	0.0244825	0.0193949	FU	0.187962	No	No	NA
ENSMUSG00000017631	Abr	chr11:76230240:-	chr11:76230267:-	0.720756	0.200977	188.46	0.0221362	0.0146341	FU	0.0853694	No	No	NA
ENSMUSG00000010392	Gosr1	chr11:76540104:-	chr11:76541913:-	0.512243	0.239779	13.2237	0.16097	0.0253998	F2	0.48441	Yes	No	ESC,Heart,Kidney
ENSMUSG00000020841	Cpd	chr11:76592867:-	chr11:76591930:-	0.527711	0.344083	80.3457	0.0694306	0.0547869	F2	0.334861	Yes	Yes	ESC,Cerebellum,Kidney,Liver,Lung,Spleen
ENSMUSG00000017291	Taok1	chr11:77351088:-	chr11:77342669:-	0.520481	0.283852	116.746	0.0862749	0.0695103	F2	0.214211	Yes	Yes	ESC,Cerebral_Cortex,Heart,Muscle
ENSMUSG00000017453	Pipox	chr11:77694256:-	chr11:77694116:-	0.517698	0.467373	68.7887	0.080861	0.305097	F2	0.221718	Yes	Yes	ESC,Cerebellum,Kidney,Liver
ENSMUSG00000020832	Eral1	chr11:77886878:-	chr11:77890669:-	0.981255	0.018745	9.05031	0.0030908	0.219592	F1	0.0268844	No	No	NA
ENSMUSG00000002052	Supt6	chr11:78020526:-	chr11:78020973:-	0.824221	0.0884483	54.3348	0.0208022	0.0108634	FU	0.178766	No	No	NA
ENSMUSG00000001095	Slc13a2	chr11:78210804:-	chr11:78216662:-	0.999774	0.000226028	117.695	4.25621e-05	0.21672	F1	0	No	No	NA
ENSMUSG00000050132	Sarm1	chr11:78286793:-	chr11:78283982:-	0.563108	0.334637	17.4656	0.0421016	0.0351503	F2	0.262776	Yes	Yes	Cerebellum
ENSMUSG00000051232	Tmem199	chr11:78320557:-	chr11:78324988:-	0.986274	0.00941097	27.8665	0.00481141	0.156906	F1	0.0084078	No	No	NA
ENSMUSG00000017615	Tnfaip1	chr11:78336407:-	chr11:78337809:-	0.581033	0.351983	88.8742	0.0387277	0.0353183	F2	0.0877878	Yes	Yes	ESC,Heart,Liver,Lung
ENSMUSG00000037278	Tmem97	chr11:78355327:-	chr11:78354915:-	0.999397	0.000602856	78.9427	0.000747973	0.141339	F1	0.00158404	No	No	NA
ENSMUSG00000001123	Lgals9	chr11:78776480:-	chr11:78794991:-	0.826722	0.120418	32.0676	0.0415355	0.372811	F2	0.562479	Yes	No	ESC
ENSMUSG00000018334	Ksr1	chr11:78826942:-	chr11:78827099:-	0.88367	0.0600359	66.5176	0.029981	0.0442851	FU	0.136373	No	No	NA
ENSMUSG00000017677	Wsb1	chr11:79052888:-	chr11:79053255:-	0.618493	0.347739	107.688	0.0703273	0.0959342	F2	0.601064	Yes	No	Cerebral_Cortex,Kidney,Muscle
ENSMUSG00000049612	Omg	chr11:79314840:-	chr11:79315018:-	0.753833	0.228482	56.2901	-0.00295915	0.229776	FU	0.00160779	No	No	NA
ENSMUSG00000035575	Utp6	chr11:79747456:-	chr11:79749258:-	0.657784	0.198674	45.6428	0.0419001	0.184811	F2	0.282112	Yes	Yes	ESC
ENSMUSG00000017561	Crlf3	chr11:79860000:-	chr11:79860037:-	0.553832	0.246419	69.8587	0.0464276	0.306996	F2	0.291727	Yes	No	Liver,Muscle
ENSMUSG00000046909	Tefm	chr11:79950181:-	chr11:79951704:-	0.777882	0.147879	11.3895	0.0321269	0.317152	FU	0.197411	No	No	NA
ENSMUSG00000057181	5730455P16Rik	chr11:80177141:-	chr11:80173994:-	0.441596	0.331285	14.2122	0.0733756	0.0930693	F2	0.598899	Yes	Yes	Cerebellum,Cerebral_Cortex,Heart,Liver,Lung
ENSMUSG00000035441	Myo1d	chr11:80295628:-	chr11:80477549:-	0.956793	0.0157641	65.2118	0.0204669	0.0122929	FU	0.0759577	No	No	NA
ENSMUSG00000020704	Asic2	chr11:80693682:-	chr11:81322992:-	0.961937	0.0165218	82.5713	0.0162398	0.131307	F1	0.0295928	No	No	NA
ENSMUSG00000020698	Cct6b	chr11:82532762:-	chr11:82567097:-	0.675625	0.193294	5.74537	0.213594	0.115084	FU	NA	No	No	NA
ENSMUSG00000020696	Rffl	chr11:82617321:-	chr11:82646984:-	0.653231	0.103286	22.6551	0.0895813	0.1707	F2	0.459057	Yes	No	Muscle
ENSMUSG00000020692	Nle1	chr11:82714274:-	chr11:82710651:-	0.896109	0.0915549	9.984	0.0338789	0.0499734	FU	0.369162	No	No	NA
ENSMUSG00000069793	Slfn9	chr11:82791213:-	chr11:82791892:-	0.618974	0.381026	4.05329	-0.0180188	NA	FU	NA	No	No	NA
ENSMUSG00000018733	Pex12	chr11:83108577:-	chr11:83109547:-	0.867361	0.0461215	8.15925	0.0310319	NA	FU	0.139439	No	No	NA
ENSMUSG00000020682	Mmp28	chr11:83253320:-	chr11:83264728:-	0.9215	0.0410423	6.13635	0.0197455	NA	FU	0.0820085	No	No	NA
ENSMUSG00000019122	Ccl9	chr11:83388162:-	chr11:83386420:-	0.551713	0.189767	21.323	0.0634201	1.57375	FU	0.146538	No	No	NA
ENSMUSG00000018648	Dusp14	chr11:83861543:-	chr11:83861609:-	0.989932	0.00542756	37.8863	2.34479e-05	NA	F1	0.0074047	No	No	NA
ENSMUSG00000018651	Tada2a	chr11:83892422:-	chr11:83892167:-	0.912239	0.030591	60.3892	0.0203439	0.0107009	FU	0.0723226	No	No	NA
ENSMUSG00000018697	Aatf	chr11:84236364:-	chr11:84323801:-	0.539334	0.34292	11.3837	0.0916743	0.216749	F2	0.471585	Yes	No	Liver,Lung,Muscle
ENSMUSG00000018698	Lhx1	chr11:84331478:-	chr11:84331559:-	0.927789	0.052618	14.0743	0.0214647	NA	F1	0.0165449	No	No	NA
ENSMUSG00000018405	Mrm1	chr11:84626563:-	chr11:84626488:-	0.983131	0.016869	47.419	0.00568717	0.203346	F1	0.0150032	No	No	NA
ENSMUSG00000045140	Pigw	chr11:84689814:-	chr11:84688756:-	0.812806	0.0319397	10.6688	0.0342764	0.310207	FU	0.147191	No	No	NA
ENSMUSG00000020526	Znhit3	chr11:84724454:-	chr11:84724521:-	0.523358	0.404554	19.135	0.0617255	0.279299	F2	0.10889	Yes	No	ESC,Cerebellum,Cerebral_Cortex,Heart,Kidney,Liver,Lung,Spleen
ENSMUSG00000000804	Usp32	chr11:84797944:-	chr11:84797990:-	0.413109	0.189493	57.4931	0.0497824	0.106877	F2	0.42534	Yes	Yes	ESC,Kidney,Liver,Lung,Spleen
ENSMUSG00000018481	Appbp2	chr11:85002972:-	chr11:85000775:-	0.365316	0.285413	37.0616	0.0576612	0.0185081	F2	0.249645	Yes	Yes	ESC,Cerebellum,Cerebral_Cortex,Heart,Kidney,Lung,Muscle,Spleen
ENSMUSG00000034329	Brip1	chr11:85874704:-	chr11:85874673:-	0.548004	0.203161	13.4988	0.0530225	0.273196	FU	0.0249204	No	No	NA
ENSMUSG00000018068	Ints2	chr11:86024183:-	chr11:86026129:-	0.859791	0.0726777	11.5247	0.0447411	0.0461246	FU	0.110317	No	No	NA
ENSMUSG00000034297	Med13	chr11:86080580:-	chr11:86080536:-	0.457832	0.369195	88.2861	0.0507868	0.0634796	F2	0.282933	Yes	Yes	ESC,Cerebellum,Cerebral_Cortex,Heart,Kidney,Liver,Lung,Spleen
ENSMUSG00000020516	Rps6kb1	chr11:86316054:-	chr11:86315535:-	0.343603	0.326192	48.4947	0.0920514	0.0207337	F2	0.351449	Yes	Yes	ESC,Heart,Kidney,Liver,Lung,Muscle,Spleen
ENSMUSG00000047126	Cltc	chr11:86508155:-	chr11:86508112:-	0.876212	0.0544827	550.552	0.0293497	0.00331492	FU	0.0672054	No	No	NA
ENSMUSG00000018425	Dhx40	chr11:86582348:-	chr11:86583251:-	0.700462	0.175498	65.0433	0.059746	0.0293871	FU	0.234236	No	No	NA
ENSMUSG00000018427	Ypel2	chr11:86749927:-	chr11:86753597:-	0.680918	0.253673	59.6296	0.0872751	NA	FU	0.576481	Yes	No	Muscle
ENSMUSG00000061666	Gdpd1	chr11:86847390:-	chr11:86847360:-	0.656886	0.316017	48.8861	0.0135313	0.140164	FU	0.0997834	No	No	NA
ENSMUSG00000020493	Prr11	chr11:86902926:-	chr11:86902655:-	0.519437	0.327454	4.50252	0.248043	0.357473	F2	0.19379	Yes	No	ESC
ENSMUSG00000046442	Ppm1e	chr11:87040400:-	chr11:87148723:-	0.767769	0.157043	60.9261	0.0328498	0.200185	FU	0.91916	Yes	No	ESC
ENSMUSG00000007646	Rad51c	chr11:87192055:-	chr11:87217112:-	0.744142	0.0889777	6.23112	0.0938301	0.250716	FU	0.328615	No	No	NA
ENSMUSG00000020483	Dynll2	chr11:87793034:-	chr11:87794769:-	0.925197	0.0596864	847.602	0.0275621	NA	FU	0.0879683	No	No	NA
ENSMUSG00000069769	Msi2	chr11:88152884:-	chr11:88152910:-	0.5193	0.0871952	121.494	0.0636305	NA	F2	0.349022	Yes	Yes	NA
ENSMUSG00000018428	Akap1	chr11:88692106:-	chr11:88692240:-	0.702699	0.208667	86.1925	0.0514726	0.398148	FU	0.178375	No	No	NA
ENSMUSG00000000278	Scpep1	chr11:88785334:-	chr11:88804981:-	0.951418	0.0373278	108.221	0.00813139	0.19563	FU	0.0759974	No	No	NA
ENSMUSG00000000276	Dgke	chr11:88896488:-	chr11:88899447:-	0.411865	0.243891	25.8337	0.0336803	0.0759331	F2	0.232265	Yes	Yes	ESC,Cerebral_Cortex,Liver,Lung,Muscle,Spleen
ENSMUSG00000048616	Nog	chr11:89161952:-	chr11:89162380:-	0.876541	0.123459	7.23803	0.0889737	NA	FU	0.0653221	No	No	NA
ENSMUSG00000020553	Pctp	chr11:89844741:-	chr11:89843979:-	0.866772	0.10626	16.2825	0.0269092	0.169664	FU	0.0893093	No	No	NA
ENSMUSG00000003949	Hlf	chr11:90200298:-	chr11:90197850:-	0.309045	0.273359	80.4015	0.0490188	0.043553	F2	0.828948	Yes	Yes	ESC,Cerebellum,Cerebral_Cortex,Heart,Kidney,Liver,Lung,Muscle,Spleen
ENSMUSG00000020546	Stxbp4	chr11:90337806:-	chr11:90440426:-	0.79696	0.0592653	8.08	0.0347688	0.454043	FU	0.102567	No	No	NA
ENSMUSG00000020541	Tom1l1	chr11:90507004:-	chr11:90504775:-	0.896448	0.0788582	6.2195	0.0119422	0.300274	FU	0.153426	No	No	NA
ENSMUSG00000054079	Utp18	chr11:93721267:-	chr11:93720578:-	0.685288	0.200158	14.5998	0.0840314	0.238567	F2	0.379884	Yes	Yes	Cerebellum,Cerebral_Cortex
ENSMUSG00000020865	Abcc3	chr11:94204609:-	chr11:94211114:-	0.95443	0.0185344	13.2888	0.00382096	0.225265	F1	0.0607168	No	No	NA
ENSMUSG00000020866	Cacna1g	chr11:94270115:-	chr11:94269710:-	0.801728	0.0792062	39.0711	0.0752926	0.0434783	FU	0.1827	No	No	NA
ENSMUSG00000010080	Epn3	chr11:94350917:-	chr11:94352305:-	0.628325	0.349858	37.2443	0.0513934	0.10137	F2	0.307488	Yes	Yes	Kidney,Lung
ENSMUSG00000039096	Rsad1	chr11:94401116:-	chr11:94403180:-	0.610483	0.285538	10.7447	0.0847828	NA	F2	0.235598	Yes	No	Lung
ENSMUSG00000020868	Xylt2	chr11:94525165:-	chr11:94518753:-	0.991459	0.00575881	29.3535	0.00255094	0.0750605	F1	0.0137241	No	No	NA
ENSMUSG00000001508	Sgca	chr11:94824103:-	chr11:94832304:-	0.99723	0.00277014	81.7282	-0.000977712	0.0720595	F1	0.00888906	No	No	NA
ENSMUSG00000038967	Pdk2	chr11:94887572:-	chr11:94888284:-	0.993702	0.00276263	140.889	0.000229916	0.0979537	F1	0.0210141	No	No	NA
ENSMUSG00000001507	Itga3	chr11:94905789:-	chr11:94926940:-	0.994334	0.00414502	12.616	0.0033771	0.106031	F1	0.00485086	No	No	NA
ENSMUSG00000038909	Kat7	chr11:95135573:-	chr11:95132703:-	0.976536	0.0130027	117.12	0.00235685	0.161152	F1	0.0460093	No	No	NA
ENSMUSG00000018381	Abi3	chr11:95693702:-	chr11:95688262:-	0.793597	0.0421049	21.9496	0.0179313	0.20873	FU	0.178248	No	No	NA
ENSMUSG00000013418	B4galnt2	chr11:95724880:-	chr11:95751088:-	0.516885	0.247277	5.09706	0.123987	NA	FU	NA	No	No	NA
ENSMUSG00000014349	Ube2z	chr11:95909807:-	chr11:95909840:-	0.655185	0.228703	125.373	0.0219848	0.0136842	FU	0.0932728	No	No	NA
ENSMUSG00000020876	Snx11	chr11:96629189:-	chr11:96628868:-	0.910091	0.0783672	94.009	0.0075835	0.13791	FU	0.106147	No	No	NA
ENSMUSG00000038615	Nfe2l1	chr11:96678758:-	chr11:96678732:-	0.434682	0.323534	303.767	0.0464876	0.0606509	F2	0.289013	Yes	Yes	ESC,Cerebellum,Cerebral_Cortex,Heart,Kidney,Liver,Lung,Muscle,Spleen
ENSMUSG00000018669	Cdk5rap3	chr11:96769130:-	chr11:96769077:-	0.562175	0.164518	31.1521	0.0238439	0.0618182	F2	0.157209	Yes	Yes	ESC
ENSMUSG00000018659	Pnpo	chr11:96799143:-	chr11:96800016:-	0.992833	0.0071673	55.4531	0.000753716	0.0625641	F1	0.0159365	No	No	NA
ENSMUSG00000018678	Sp2	chr11:96814651:-	chr11:96814786:-	0.656153	0.21486	25.3272	0.0495284	0.0940111	F2	0.236641	Yes	Yes	ESC
ENSMUSG00000038517	Tbkbp1	chr11:96997487:-	chr11:96999719:-	0.987903	0.0120975	81.6402	0.00370693	0.025364	F1	0.0630575	No	No	NA
ENSMUSG00000001440	Kpnb1	chr11:97021029:-	chr11:97022846:-	0.460538	0.311026	87.915	0.0848141	NA	F2	0.373529	Yes	Yes	ESC,Heart,Kidney,Liver,Lung,Muscle,Spleen
ENSMUSG00000001441	Npepps	chr11:97067156:-	chr11:97068260:-	0.797575	0.178568	245.39	0.0523119	0.0292683	FU	0.261362	No	No	NA
ENSMUSG00000038453	Srcin1	chr11:97370654:-	chr11:97380628:-	0.828341	0.0978811	122.031	0.0517327	0.0859167	FU	0.336396	No	No	NA
ENSMUSG00000043439	Epop	chr11:97488701:-	chr11:97488762:-	0.990256	0.00974374	46.4356	0.00091087	0.538576	F1	0.0074485	No	No	NA
ENSMUSG00000018537	Pcgf2	chr11:97550135:-	chr11:97558506:-	0.82709	0.102276	59.8721	0.0746383	0.0182755	FU	0.119692	No	No	NA
ENSMUSG00000018547	Pip4k2b	chr11:97576473:-	chr11:97578115:-	0.594985	0.222301	47.1958	0.0389844	0.019544	F2	0.306519	Yes	Yes	ESC
ENSMUSG00000071415	Rpl23	chr11:97639333:-	chr11:97639608:-	0.941543	0.0287138	840.524	0.0217093	NA	F1	0.0689935	No	No	NA
ENSMUSG00000017417	Plxdc1	chr11:97784552:-	chr11:97833542:-	0.553287	0.174732	19.2389	0.0638991	0.117428	F2	0.581279	Yes	No	ESC
ENSMUSG00000020882	Cacnb1	chr11:97862829:-	chr11:97866239:-	0.58071	0.342474	40.7338	0.026425	0.0455621	F2	0.571503	Yes	Yes	ESC,Heart,Muscle,Spleen
ENSMUSG00000017400	Stac2	chr11:97897937:-	chr11:97913374:-	0.957788	0.0304789	22.8349	0.00582936	0.0318949	F1	0.0429147	No	No	NA
ENSMUSG00000018160	Med1	chr11:98013468:-	chr11:98015443:-	0.622588	0.330022	111.378	0.0462185	0.0723764	FU	0.497484	No	No	Muscle
ENSMUSG00000038255	Neurod2	chr11:98186742:-	chr11:98187722:-	0.90447	0.0955297	86.4043	0.0080758	NA	FU	0.00334154	No	No	NA
ENSMUSG00000017210	Med24	chr11:98565911:-	chr11:98589824:-	0.969881	0.011472	19.9702	0.0093149	0.0336673	F1	0.03043	No	No	NA
ENSMUSG00000020889	Nr1d1	chr11:98629246:-	chr11:98629403:-	0.777032	0.217422	11.5584	0.136341	0.0470417	FU	0.138395	No	No	NA
ENSMUSG00000047197	Gjd3	chr11:98843071:-	chr11:98841261:-	0.94296	0.0570396	4.25949	0.0534669	0.0198735	F1	-0.0163639	No	No	NA
ENSMUSG00000020914	Top2a	chr11:98854266:-	chr11:98860493:-	0.55169	0.298204	162.982	0.0545262	0.144064	F2	0.395594	Yes	No	Heart,Kidney,Muscle,Spleen
ENSMUSG00000017607	Tns4	chr11:98926992:-	chr11:98929082:-	0.986533	0.0134668	6.22983	-0.000902849	0.240065	F1	0.0297729	No	No	NA
ENSMUSG00000037935	Smarce1	chr11:99070361:-	chr11:99071311:-	0.683203	0.297136	73.437	0.0377296	NA	FU	0.500191	Yes	Yes	ESC
ENSMUSG00000035849	Krt222	chr11:99094075:-	chr11:99095970:-	0.686796	0.150226	27.5647	0.0169698	0.11018	FU	0.30563	No	No	NA
ENSMUSG00000006777	Krt23	chr11:99339287:-	chr11:99339327:-	0.936449	0.0430741	8.61914	0.0430653	0.107301	F1	0.0222877	No	No	NA
ENSMUSG00000020911	Krt19	chr11:100002124:-	chr11:100001831:-	0.984702	0.015298	33.492	0.0135771	0.210985	F1	0.0282862	No	No	NA
ENSMUSG00000001552	Jup	chr11:100231933:-	chr11:100232004:-	0.953972	0.0270831	186.607	0.0267044	0.0143206	FU	0.0510246	No	No	NA
ENSMUSG00000006931	P3h4	chr11:100270062:-	chr11:100269781:-	0.760572	0.128239	42.4374	0.0409683	0.0620207	FU	0.0830225	No	No	NA
ENSMUSG00000048732	Klhl11	chr11:100318436:-	chr11:100323928:-	0.958965	0.0281224	59.5617	0.0442924	0.00998004	FU	0.0883098	No	No	NA
ENSMUSG00000020917	Acly	chr11:100337670:-	chr11:100337848:-	0.883714	0.0992154	136.312	0.0139991	0.00931677	FU	0.133854	No	No	NA
ENSMUSG00000014195	Dnajc7	chr11:100444145:-	chr11:100444111:-	0.918936	0.0335083	353.915	0.0161672	0.0465313	FU	0.0772835	No	No	NA
ENSMUSG00000019173	Rab5c	chr11:100576580:-	chr11:100576323:-	0.660236	0.196811	346.483	0.0414466	0.0152439	FU	0.206066	No	No	NA
ENSMUSG00000020919	Stat5b	chr11:100642045:-	chr11:100642906:-	0.963255	0.0161909	135.124	0.0202593	0.0166809	F1	0.0469877	No	No	NA
[truncated: 9,512 more rows]
